# Supplementary material for: Integration of Multi-Omics Data for the Classification of Glioma Types and Identification of Novel Biomarkers
Source: Bioinform Biol Insights. 2024 May 27;18:11779322241249563. doi: 10.1177/11779322241249563 (PMC11135104; doi:10.1177/11779322241249563)
Supplement: sj-xlsx-1-bbi-10.1177_11779322241249563 – Supplemental material for Integration of Multi-Omics Data for the Classification of Glioma Types and Identification of Novel Biomarkers [file sj-xlsx-1-bbi-10.1177_11779322241249563.xlsx]

## Sheet: GBM vs Astro
	GSEA
	GO - BP	Gene set enrichment analysis with terms from Gene Ontology- Biological Process, for GBM vs Astrocytoma (results for FDR<0.05)
	geneSet	description	enrichmentScore	normalizedEnrichmentScore	pValue	FDR	size
	GO:0043062	extracellular structure organization	0.58142	2.11697	0	0	341
	GO:0007215	glutamate receptor signaling pathway	-0.606947	-2.13436	0	0	83
	GO:0070206	protein trimerization	0.677007	1.89363	0	0.00185187	43
	GO:0032963	collagen metabolic process	0.637343	1.89607	0	0.00246916	67
	GO:0002446	neutrophil mediated immunity	0.505669	1.87161	0	0.002963	433
	GO:0009620	response to fungus	0.724136	1.90162	0	0.00370375	27
	GO:0034340	response to type I interferon	0.595878	1.84379	0	0.00370375	73
	GO:0036230	granulocyte activation	0.498932	1.8475	0	0.00416671	438
	GO:0099504	synaptic vesicle cycle	-0.51952	-2.01644	0	0.00420749	183
	GO:0050900	leukocyte migration	0.491014	1.78512	0	0.00949085	343
	GO:0002526	acute inflammatory response	0.551219	1.79029	0	0.0101853	113
	GO:0001525	angiogenesis	0.48341	1.78548	0	0.0101853	419
	GO:0008214	protein dealkylation	-0.650031	-1.86729	0.002457	0.0165895	28
	GO:0035418	protein localization to synapse	-0.562561	-1.80933	0	0.0179228	54
	GO:0099177	regulation of trans-synaptic signaling	-0.451434	-1.88549	0	0.0180321	382
	GO:0099003	vesicle-mediated transport in synapse	-0.466404	-1.81681	0	0.0185129	191
	GO:0106027	neuron projection organization	-0.520448	-1.82267	0	0.0185664	79
	GO:0043631	RNA polyadenylation	-0.59899	-1.83175	0	0.0186332	41
	GO:0016358	dendrite development	-0.476126	-1.90425	0	0.0192342	205
	GO:0031122	cytoplasmic microtubule organization	-0.585317	-1.83535	0	0.0207798	47
	KEGG	Gene set enrichment analysis with terms from KEGG, for GBM vs Astrocytoma (results for FDR<0.05)
	geneSet	description	enrichmentScore	normalizedEnrichmentScore	pValue	FDR	size
	hsa04512	ECM-receptor interaction	0.688037	2.09253	0	0	75
	hsa03030	DNA replication	0.690967	1.8921	0	0.00181186	35
	hsa04974	Protein digestion and absorption	0.606701	1.84344	0	0.00513362	73
	hsa00531	Glycosaminoglycan degradation	0.759719	1.79364	0	0.00577532	17
	hsa03050	Proteasome	0.636355	1.81618	0.0031348	0.00597915	41
	hsa04610	Complement and coagulation cascades	0.605525	1.80083	0	0.00608269	56
	hsa04614	Renin-angiotensin system	0.826829	1.80218	0	0.00679449	14
	hsa00510	N-Glycan biosynthesis	0.62669	1.82527	0	0.00702098	48
	hsa04070	Phosphatidylinositol signaling system	-0.547818	-1.95617	0	0.00960933	93
	hsa05033	Nicotine addiction	-0.640698	-1.93161	0	0.0102099	34
	hsa04142	Lysosome	0.525977	1.73135	0	0.0126831	117
	hsa04115	p53 signaling pathway	0.56904	1.72277	0.00146199	0.0130948	68
	hsa00562	Inositol phosphate metabolism	-0.520992	-1.80159	0	0.0242636	72
	hsa04724	Glutamatergic synapse	-0.493995	-1.80542	0	0.0279271	103
	hsa04730	Long-term depression	-0.561819	-1.81869	0	0.0320311	53
	ORA
	GO - BP
	UP	Overrepresentation analysis with terms from Gene Ontology- Biological Process, using only the upregulated genes between GBM vs Astrocytoma (results for FDR<0.05)									DOWN	Overrepresentation analysis with terms from Gene Ontology- Biological Process, using only the downregulated genes between GBM vs Astrocytoma (results for FDR<0.05)
	geneSet	description	size	overlap	expect	enrichmentRatio	pValue	FDR			geneSet	description	size	overlap	expect	enrichmentRatio	pValue	FDR
	GO:0009605	response to external stimulus	1803	412	276.47685834502107	1.4901789700093337	0	0			GO:0048468	cell development	1750	299	188.71746922237804	1.584379025598679	0	0
	GO:0006955	immune response	1516	397	232.46750818139319	1.7077655415406396	0	0			GO:0051049	regulation of transport	1502	263	161.97350786972106	1.6237223201434696	0	0
	GO:0009888	tissue development	1484	364	227.56054230949042	1.5995743212149103	0	0			GO:0022008	neurogenesis	1363	268	146.98394888577218	1.8233283432075622	0	0
	GO:0022610	biological adhesion	1183	290	181.4043945769051	1.5986382285631815	0	0			GO:0003008	system process	1336	267	144.07230793205548	1.8532360856322039	0	0
	GO:0007155	cell adhesion	1176	288	180.33099579242636	1.5970632155301145	0	0			GO:0007267	cell-cell signaling	1328	287	143.20959950132462	2.0040556010167836	0	0
	GO:0006952	defense response	1149	322	176.19074333800842	1.8275647965356938	0	0			GO:0006811	ion transport	1288	240	138.89605734767025	1.7279108175061932	0	0
	GO:0001775	cell activation	1127	289	172.81720430107526	1.6722872075659532	0	0			GO:0048699	generation of neurons	1277	259	137.7098332554153	1.8807662014928412	0	0
	GO:0045321	leukocyte activation	1005	254	154.109396914446	1.6481798325445942	0	0			GO:0030182	neuron differentiation	1153	237	124.3378525790868	1.906096937368714	0	0
	GO:0048646	anatomical structure formation involved in morphogenesis	895	230	137.2417017297803	1.675875459871917	0	0			GO:0048666	neuron development	951	200	102.5544647031323	1.9501832570522055	0	0
	GO:0072359	circulatory system development	895	242	137.2417017297803	1.7633124403869735	0	0			GO:0006812	cation transport	894	180	96.40766713417484	1.86707142025837	0	0
	GO:0035295	tube development	868	229	133.1014492753623	1.7204921602787457	0	0			GO:0034220	ion transmembrane transport	894	181	96.40766713417484	1.8774440392598053	0	0
	GO:0035239	tube morphogenesis	714	196	109.4866760168303	1.7901721664275465	0	0			GO:0031175	neuron projection development	843	180	90.90790088826554	1.980025918992862	0	0
	GO:0009607	response to biotic stimulus	690	193	105.80645161290323	1.8240853658536584	0	0			GO:0050877	nervous system process	771	184	83.1435250116877	2.213040642360721	0	0
	GO:0043207	response to external biotic stimulus	668	187	102.43291257597008	1.8255851102672704	0	0			GO:0007186	G protein-coupled receptor signaling pathway	650	142	70.09505999688328	2.0258203646064916	0	0
	GO:0051707	response to other organism	666	187	102.12622720897616	1.8310673478356405	0	0			GO:0099536	synaptic signaling	602	189	64.91880941249805	2.911328807635435	0	0
	GO:0072358	cardiovascular system development	606	183	92.92566619915848	1.9693159864766965	0	0			GO:0099537	trans-synaptic signaling	597	189	64.37961664329126	2.93571179597409	0	0
	GO:0001944	vasculature development	599	182	91.85226741467976	1.9814426483162995	0	0			GO:0032990	cell part morphogenesis	596	139	64.2717780894499	2.1626910617992787	0	0
	GO:0001568	blood vessel development	571	176	87.55867227676485	2.0100807312801674	0	0			GO:0007268	chemical synaptic transmission	589	187	63.51690821256039	2.9440979616671736	0	0
	GO:0019221	cytokine-mediated signaling pathway	571	168	87.55867227676485	1.9187134253128868	0	0			GO:0098916	anterograde trans-synaptic signaling	589	187	63.51690821256039	2.9440979616671736	0	0
	GO:0006954	inflammatory response	561	173	86.02524544179524	2.0110375635841917	0	0			GO:0048858	cell projection morphogenesis	579	137	62.438522674146796	2.1941582557129595	0	0
	GO:0048514	blood vessel morphogenesis	500	157	76.6713417484806	2.047701219512195	0	0			GO:0120039	plasma membrane bounded cell projection morphogenesis	578	137	62.330684120305435	2.197954377262636	0	0
	GO:0001525	angiogenesis	419	140	64.25058438522674	2.178968508062169	0	0			GO:0048812	neuron projection morphogenesis	566	136	61.036621474209134	2.228170510018587	0	0
	GO:0050900	leukocyte migration	343	117	52.59654043945769	2.2244809073455167	0	0			GO:0043269	regulation of ion transport	542	128	58.44849618201652	2.1899622464432738	0	0
	GO:0043062	extracellular structure organization	341	147	52.28985507246377	2.811252771618625	0	0			GO:0048667	cell morphogenesis involved in neuron differentiation	511	121	55.10550101293439	2.1957880388674593	0	0
	GO:0030198	extracellular matrix organization	294	134	45.08274894810659	2.972312095569935	0	0			GO:0007610	behavior	483	119	52.086021505376344	2.2846820809248554	0	0
	GO:0008283	cell proliferation	1666	372	255.46891070593736	1.4561458729833396	2.220446049250313e-16	6.351955998222062e-14			GO:0023061	signal release	386	101	41.62568178276453	2.4263866842373236	0	0
	GO:0048870	cell motility	1243	295	190.60495558672278	1.547703726232757	2.220446049250313e-16	6.351955998222062e-14			GO:0099177	regulation of trans-synaptic signaling	382	116	41.19432756739909	2.815921677813758	0	0
	GO:0051674	localization of cell	1243	295	190.60495558672278	1.547703726232757	2.220446049250313e-16	6.351955998222062e-14			GO:0050804	modulation of chemical synaptic transmission	381	116	41.08648901355774	2.8233125483592008	0	0
	GO:0034097	response to cytokine	928	235	142.30201028518	1.651417288687973	2.220446049250313e-16	6.351955998222062e-14			GO:0042391	regulation of membrane potential	363	109	39.14539504441328	2.7844909950795396	0	0
	GO:0045087	innate immune response	625	174	95.83917718560075	1.815541463414634	2.220446049250313e-16	6.351955998222062e-14			GO:0050808	synapse organization	356	101	38.39052516752376	2.630857472234851	0	0
	GO:0002682	regulation of immune system process	1136	272	174.19728845254792	1.561447956028856	1.1102230246251565e-15	3.0735270959139007e-13			GO:0050890	cognition	248	76	26.743961352657003	2.841763005780347	0	0
	GO:0016477	cell migration	1148	274	176.03740065451146	1.5564874224526217	1.2212453270876722e-15	3.275227311583251e-13			GO:0099003	vesicle-mediated transport in synapse	191	64	20.597163783699546	3.107223920346216	0	0
	GO:0071345	cellular response to cytokine stimulus	849	216	130.18793828892007	1.6591398776178574	1.7763568394002505e-15	4.619604362343318e-13			GO:0099504	synaptic vesicle cycle	183	63	19.734455352968677	3.192386051359803	0	0
	GO:0002252	immune effector process	955	236	146.44226273959794	1.6115566338909464	2.6645352591003757e-15	6.725600468705713e-13			GO:0048167	regulation of synaptic plasticity	164	60	17.685522829982858	3.392605385591428	0	0
	GO:0048584	positive regulation of response to stimulus	1842	399	282.45722300140255	1.4126032811631046	3.1086244689504383e-15	7.622347197866474e-13			GO:0060078	regulation of postsynaptic membrane potential	123	50	13.264142122487144	3.7695615395460313	0	0
	GO:0009617	response to bacterium	421	127	64.55726975222066	1.9672455245930132	3.9968028886505635e-15	9.527933997333093e-13			GO:0007611	learning or memory	217	68	23.40096618357488	2.9058629232039634	1.1102230246251565e-16	2.646648332592526e-14
	GO:0042127	regulation of cell proliferation	1311	301	201.03225806451613	1.4972721437740693	9.325873406851315e-15	2.16309852912427e-12			GO:0051960	regulation of nervous system development	777	159	83.79055633473585	1.897588546432477	2.220446049250313e-16	5.150234593153023e-14
	GO:0051704	multi-organism process	1832	393	280.9237961664329	1.3989558925338161	2.708944180085382e-14	6.117936566708618e-12			GO:0055085	transmembrane transport	1197	218	129.0827489481066	1.6888391498978659	4.440892098500626e-16	1.0029404207719046e-13
	GO:0040011	locomotion	1432	321	219.58672276764844	1.4618370179861016	3.1308289294429414e-14	6.8894291980716215e-12			GO:0007215	glutamate receptor signaling pathway	83	38	8.950599968832789	4.245525454418831	5.551115123125783e-16	1.2215299996580888e-13
	GO:0030199	collagen fibril organization	44	29	6.747078073866293	4.29815687361419	4.3520742565306136e-14	9.337375317386432e-12			GO:0007409	axonogenesis	412	100	44.42948418263986	2.2507576182726305	1.887379141862766e-15	4.049371948866565e-13
	GO:0006959	humoral immune response	139	58	21.314633006077607	2.7211352868924372	5.10702591327572e-14	1.0689877167739568e-11			GO:0007417	central nervous system development	830	164	89.50599968832788	1.8322794066439168	1.9984014443252818e-15	4.182995413463309e-13
	GO:0009887	animal organ morphogenesis	839	209	128.65451145395045	1.6245057995871972	5.3290705182007514e-14	1.0889067425523535e-11			GO:0007269	neurotransmitter secretion	150	52	16.17578307620383	3.214682080924856	3.9968028886505635e-15	7.976874974511428e-13
	GO:0045765	regulation of angiogenesis	241	83	36.95558672276765	2.245939176196741	1.0302869668521453e-13	2.0562611045407236e-11			GO:0099643	signal release from synapse	150	52	16.17578307620383	3.214682080924856	3.9968028886505635e-15	7.976874974511428e-13
	GO:0098542	defense response to other organism	322	101	49.376344086021504	2.04551393728223	1.9706458687096529e-13	3.843655192105964e-11			GO:0061564	axon development	448	105	48.31167212092878	2.1733878251445087	4.551914400963142e-15	8.878302133878564e-13
	GO:0001501	skeletal system development	439	126	67.31743805516597	1.871728984943608	2.922107000813412e-13	5.572782729106823e-11			GO:0098655	cation transmembrane transport	658	137	70.95776842761416	1.9307258815468136	7.771561172376096e-15	1.4821230662518145e-12
	GO:0032963	collagen metabolic process	67	36	10.2739597942964	3.5040043684018927	3.199662756969701e-13	5.969457778329125e-11			GO:0017156	calcium ion regulated exocytosis	140	49	15.097397537790245	3.2455924855491327	1.6431300764452317e-14	3.0568788241443672e-12
	GO:0006928	movement of cell or subcellular component	1635	353	250.71528751753158	1.4079715820093979	3.320677066653843e-13	6.063415018302826e-11			GO:0098660	inorganic ion transmembrane transport	651	135	70.20289855072464	1.9229975227085052	1.709743457922741e-14	3.0568788241443672e-12
	GO:0060429	epithelium development	903	217	138.46844319775596	1.5671440726035168	8.467671008816069e-13	1.5139490124512395e-10			GO:0006836	neurotransmitter transport	238	68	25.665575814243414	2.6494632535094964	1.709743457922741e-14	3.0568788241443672e-12
	GO:0002684	positive regulation of immune system process	794	196	121.7540906965872	1.6098021748479447	8.884004643050503e-13	1.5559699560542736e-10			GO:0030001	metal ion transport	698	141	75.27131058126851	1.8732236613279891	3.8413716652030416e-14	6.727888087912756e-12
	GO:1901342	regulation of vasculature development	267	87	40.942496493688644	2.1249314880789254	9.201528428093297e-13	1.5793503393979334e-10			GO:0097479	synaptic vesicle localization	153	51	16.49929873772791	3.091040462427746	4.4853010194856324e-14	7.69857066984514e-12
	GO:0002250	adaptive immune response	300	94	46.00280504908836	2.0433536585365855	1.4702683515110948e-12	2.4740868613074934e-10			GO:0034765	regulation of ion transmembrane transport	380	91	40.97865045971638	2.2206685427441437	8.637535131583718e-14	1.4534769901814013e-11
	GO:0030155	regulation of cell adhesion	571	151	87.55867227676485	1.7245579001324163	1.7466028623402963e-12	2.8825664931931583e-10			GO:0034762	regulation of transmembrane transport	443	100	47.77247935172199	2.093255392163259	2.59015031645049e-13	4.2747442338034826e-11
	GO:0042110	T cell activation	384	112	58.8835904628331	1.9020579268292683	2.0616841567289157e-12	3.338372345858029e-10			GO:0050767	regulation of neurogenesis	690	136	74.40860215053763	1.8277456647398844	7.90589815835574e-13	1.249718470122926e-10
	GO:0002443	leukocyte mediated immunity	646	165	99.05937353903694	1.6656677112436757	3.518740854246971e-12	5.592191483545835e-10			GO:0048489	synaptic vesicle transport	143	47	15.42091319931432	3.0478091272888963	8.009148899645879e-13	1.249718470122926e-10
	GO:0031347	regulation of defense response	569	148	87.25198690977092	1.696236443911012	1.1480261186136431e-11	1.7913382090804155e-9			GO:0097480	establishment of synaptic vesicle localization	143	47	15.42091319931432	3.0478091272888963	8.009148899645879e-13	1.249718470122926e-10
	GO:0080134	regulation of response to stress	1137	255	174.35063113604488	1.4625699851985328	2.1555424112307264e-11	3.3033687452110883e-9			GO:0016079	synaptic vesicle exocytosis	116	41	12.50927224559763	3.2775687661949373	1.5896173266582991e-12	2.4360885531038434e-10
	GO:0008284	positive regulation of cell proliferation	733	179	112.40018700327256	1.5925240408611452	2.5248469981420385e-11	3.801445076851749e-9			GO:0007420	brain development	625	125	67.3990961508493	1.8546242774566475	2.539746191132508e-12	3.8238775109296813e-10
	GO:0001816	cytokine production	590	151	90.47218326320711	1.669021289789169	2.632549733760925e-11	3.895265830195906e-9			GO:0006813	potassium ion transport	200	57	21.567710768271777	2.642839595375723	2.592925874012053e-12	3.8366361811674895e-10
	GO:0031589	cell-substrate adhesion	296	90	45.389434315100516	1.982840309822017	2.7761681842264352e-11	4.03814836559852e-9			GO:0071804	cellular potassium ion transport	175	52	18.871746922237804	2.7554417836498764	4.13080680772282e-12	5.908430670646207e-10
	GO:0050776	regulation of immune response	734	179	112.55352968676952	1.5903543895793182	2.8515190209077446e-11	4.078622706238377e-9			GO:0071805	potassium ion transmembrane transport	175	52	18.871746922237804	2.7554417836498764	4.13080680772282e-12	5.908430670646207e-10
	GO:0046649	lymphocyte activation	541	141	82.95839177185601	1.6996472205942021	3.101763290658255e-11	4.363825009906417e-9			GO:0044057	regulation of system process	446	97	48.09599501324607	2.0167999429741568	6.128875185140714e-12	8.622624071947148e-10
	GO:0050727	regulation of inflammatory response	293	89	44.92940626460963	1.9808852909348205	3.798450443071033e-11	5.257790597167033e-9			GO:0098662	inorganic cation transmembrane transport	586	118	63.19339255103631	1.867283828838604	6.856848422387429e-12	9.491205348536922e-10
	GO:0051241	negative regulation of multicellular organismal process	963	221	147.66900420757364	1.4965903046880935	6.081624093212668e-11	8.284523486976367e-9			GO:0007613	memory	98	36	10.568178276453171	3.4064527545122094	9.958589508585192e-12	1.3565811930583829e-9
	GO:0001817	regulation of cytokine production	531	137	81.4249649368864	1.6825306600523633	1.276303507324883e-10	1.7114432343534602e-8			GO:0050806	positive regulation of synaptic transmission	149	46	16.067944522362474	2.8628428443961673	1.6684875703276703e-11	2.2373375513362603e-9
	GO:0032101	regulation of response to external stimulus	628	156	96.29920523609164	1.619951064160323	1.3805356857687912e-10	1.8227318854258102e-8			GO:0000904	cell morphogenesis involved in differentiation	642	125	69.2323515661524	1.8055142888012534	1.7176038369370872e-11	2.2677655582452434e-9
	GO:0048598	embryonic morphogenesis	493	129	75.59794296400187	1.7063956364715775	1.6843526573495637e-10	2.1901688644505993e-8			GO:0035249	synaptic transmission, glutamatergic	87	33	9.381954184198223	3.517390871038469	2.6445401424268766e-11	3.4268992221034836e-9
	GO:0042060	wound healing	421	114	64.55726975222066	1.765873935461445	2.225866158056533e-10	2.8213305476179454e-8			GO:0045664	regulation of neuron differentiation	557	112	60.066074489636904	1.8646132771556958	2.6753932402812097e-11	3.4268992221034836e-9
	GO:0002526	acute inflammatory response	113	45	17.327723235156615	2.596994388085474	2.235498453018181e-10	2.8213305476179454e-8			GO:0060284	regulation of cell development	783	144	84.43758765778401	1.7054016344428942	3.67684771518384e-11	4.640398101721722e-9
	GO:0010466	negative regulation of peptidase activity	166	58	25.45488546049556	2.2785409932412577	2.8545432684268235e-10	3.550389902846232e-8			GO:0001505	regulation of neurotransmitter levels	301	72	32.459404706249025	2.2181552820079506	3.8306025018641776e-11	4.764381256666431e-9
	GO:0097530	granulocyte migration	99	41	15.180925666199158	2.7007575757575757	3.394371450582412e-10	4.161499398414037e-8			GO:0032989	cellular component morphogenesis	959	168	103.41717313386317	1.6244884182102022	4.3685277617555585e-11	5.355815035912314e-9
	GO:0045785	positive regulation of cell adhesion	342	97	52.44319775596073	1.8496202396234487	3.4873448573335963e-10	4.215266699385482e-8			GO:0015672	monovalent inorganic cation transport	405	88	43.67461430575035	2.0149004495825302	6.42192965472077e-11	7.762394408001922e-9
	GO:0002460	adaptive immune response based on somatic recombination of immune receptors built from immunoglobulin superfamily domains	210	68	32.20196353436185	2.111672473867596	3.884420562982882e-10	4.6300135099332074e-8			GO:0097485	neuron projection guidance	234	60	25.23422159887798	2.3777234326367274	8.640244075763803e-11	1.0298690924750689e-8
	GO:0030855	epithelial cell differentiation	481	125	73.75783076203834	1.6947353075401854	5.232838606872292e-10	6.151811085503837e-8			GO:0051648	vesicle localization	288	69	31.05750350631136	2.221685332369942	9.135980860719428e-11	1.0740409280369059e-8
	GO:0042981	regulation of apoptotic process	1290	275	197.81206171107996	1.3902084515031194	9.549574464529087e-10	1.1074925412782246e-7			GO:0060322	head development	666	126	71.82047685834502	1.754374316513045	1.038809038789168e-10	1.204737725795762e-8
	GO:0008219	cell death	1800	364	276.01683029453017	1.3187601626016259	1.0964024133031103e-9	1.254576734795639e-7			GO:0007411	axon guidance	233	59	25.126383045036622	2.3481294499987597	2.1248580672761364e-10	2.4314042577818403e-8
	GO:0043067	regulation of programmed cell death	1304	277	199.95885928003742	1.3852849581026485	1.199233379267639e-9	1.3541869553782734e-7			GO:0120036	plasma membrane bounded cell projection organization	1289	208	139.0038959015116	1.4963609375910887	3.849243146447634e-10	4.346605879317578e-8
	GO:0010951	negative regulation of endopeptidase activity	159	55	24.38148667601683	2.2558099401748732	1.2544298932937181e-9	1.398119135616453e-7			GO:0030072	peptide hormone secretion	202	53	21.783387875954496	2.4330467006238194	4.4423065226339986e-10	4.951152542499347e-8
	GO:0010469	regulation of signaling receptor activity	355	98	54.436652641421226	1.8002576434215045	1.3952345945256184e-9	1.535115806438315e-7			GO:0051650	establishment of vesicle localization	274	65	29.547763752532337	2.1998280663263152	5.015234894045761e-10	5.518044341115477e-8
	GO:0052547	regulation of peptidase activity	323	91	49.52968676951847	1.837281960280903	1.7887841208263922e-9	1.9432082689787466e-7			GO:0000902	cell morphogenesis	880	153	94.89792738039583	1.6122586048344718	6.314786471506295e-10	6.859936392211016e-8
	GO:0010941	regulation of cell death	1406	294	215.59981299672745	1.3636375464039134	1.931718340841826e-9	2.072250850138069e-7			GO:2001257	regulation of cation channel activity	133	40	14.342527660900732	2.788908687904733	8.350740099416498e-10	8.958256441649049e-8
	GO:0030574	collagen catabolic process	27	18	4.140252454417952	4.347560975609756	2.3812936067457713e-9	2.5229952756903963e-7			GO:0030030	cell projection organization	1319	210	142.23905251675237	1.4763877872096132	1.04075770224199e-9	1.1026892099556492e-7
	GO:0061448	connective tissue development	223	69	34.195418419822346	2.017814174778519	2.564098711133056e-9	2.6835481876760836e-7			GO:0030073	insulin secretion	173	47	18.65606981455509	2.5192873133081624	1.2512353375626617e-9	1.3095245935320442e-7
	GO:0046718	viral entry into host cell	101	40	15.487611033193081	2.5827094904612413	2.6942810205099477e-9	2.785821652773057e-7			GO:0017158	regulation of calcium ion-dependent exocytosis	99	33	10.67601683029453	3.0910404624277454	1.3626800798860472e-9	1.4089783669375972e-7
	GO:0071621	granulocyte chemotaxis	86	36	13.187470780738664	2.7298638684061256	2.838110746417044e-9	2.8996031459227467e-7			GO:0035418	protein localization to synapse	54	23	5.82328190743338	3.94966281310212	1.887884848450483e-9	1.92878902016691e-7
	GO:0097529	myeloid leukocyte migration	154	53	23.614773258532026	2.2443577763699714	3.0692133279330847e-9	3.098822209449616e-7			GO:0007612	learning	132	39	14.234689107059374	2.7397858644245927	2.3935280424325356e-9	2.411308485958321e-7
	GO:0007159	leukocyte cell-cell adhesion	279	81	42.78260869565217	1.8932926829268293	3.109185131577874e-9	3.1026775347908505e-7			GO:0099565	chemical synaptic transmission, postsynaptic	96	32	10.352501168770454	3.0910404624277454	2.41636599618289e-9	2.411308485958321e-7
	GO:0012501	programmed cell death	1691	342	259.3024777933614	1.3189229926007124	3.987762897672553e-9	3.9336759986006726e-7			GO:0050807	regulation of synapse organization	190	49	20.48932522985819	2.3914891998783085	3.76864917051023e-9	3.717534158772275e-7
	GO:0009611	response to wounding	517	129	79.27816736792894	1.6271819125347926	4.395213304420054e-9	4.286331883924193e-7			GO:0050803	regulation of synapse structure or activity	196	50	21.136356552906342	2.3655921906334787	3.891235555997241e-9	3.794839038814582e-7
	GO:0051216	cartilage development	174	57	26.68162692847125	2.1363015138772075	6.299896715411535e-9	6.07479928220919e-7			GO:1903530	regulation of secretion by cell	597	111	64.37961664329126	1.7241481976355768	4.056312841171916e-9	3.9113794160603803e-7
	GO:0006915	apoptotic process	1635	331	250.71528751753158	1.3202226448869991	6.786142758841152e-9	6.42206958654758e-7			GO:0017157	regulation of exocytosis	193	49	20.812840891382265	2.354315792626314	6.595211266002821e-9	6.288900342759578e-7
	GO:0048729	tissue morphogenesis	541	133	82.95839177185601	1.6032133357377936	6.8096985827992285e-9	6.42206958654758e-7			GO:0060079	excitatory postsynaptic potential	90	30	9.7054698457223	3.091040462427746	7.599965989868451e-9	7.124563600239806e-7
	GO:0042742	defense response to bacterium	128	46	19.627863487611034	2.3436070884146343	7.124550838177868e-9	6.58297423968993e-7			GO:0099173	postsynapse organization	148	41	15.960105968521116	2.5689052491798154	7.637611876276651e-9	7.124563600239806e-7
	GO:0002274	myeloid leukocyte activation	552	135	84.64516129032258	1.594893292682927	7.406342428240009e-9	6.58297423968993e-7			GO:0035235	ionotropic glutamate receptor signaling pathway	23	14	2.4802867383512543	5.644508670520231	8.6230215190497e-9	7.957287169514465e-7
	GO:2000026	regulation of multicellular organismal development	1619	328	248.26180458158018	1.3211859172328597	7.448815564359279e-9	6.58297423968993e-7			GO:0098693	regulation of synaptic vesicle cycle	111	34	11.970079476390836	2.8404155600687395	9.128835243288336e-9	8.334432346585159e-7
	GO:0030260	entry into host cell	112	42	17.174380551659656	2.4455030487804876	7.51726259018426e-9	6.58297423968993e-7			GO:0060627	regulation of vesicle-mediated transport	454	89	48.95870344397694	1.817858597947595	1.1626009044363173e-8	1.0502569433549973e-6
	GO:0044409	entry into host	112	42	17.174380551659656	2.4455030487804876	7.51726259018426e-9	6.58297423968993e-7			GO:0051046	regulation of secretion	637	115	68.69315879694561	1.674111396448308	1.1995625159855194e-8	1.072358907519555e-6
	GO:0051806	entry into cell of other organism involved in symbiotic interaction	112	42	17.174380551659656	2.4455030487804876	7.51726259018426e-9	6.58297423968993e-7			GO:0031644	regulation of neurological system process	107	33	11.538725261025402	2.8599346334611853	1.24540984192123e-8	1.1018667281822677e-6
	GO:0051828	entry into other organism involved in symbiotic interaction	112	42	17.174380551659656	2.4455030487804876	7.51726259018426e-9	6.58297423968993e-7			GO:0050905	neuromuscular process	87	29	9.381954184198223	3.091040462427746	1.3480900840079357e-8	1.1805417449955208e-6
	GO:0048705	skeletal system morphogenesis	206	64	31.58859280037401	2.026047833293867	8.07676547864844e-9	7.001495084622315e-7			GO:0032412	regulation of ion transmembrane transporter activity	199	49	21.45987221443042	2.283331396868737	1.9276706897386475e-8	1.6710373595289973e-6
	GO:0002449	lymphocyte mediated immunity	190	60	29.135109864422628	2.0593709884467266	1.200507659948613e-8	1.0302756737678996e-6			GO:0050433	regulation of catecholamine secretion	47	20	5.068412030543867	3.9460091009715907	2.1962437202205365e-8	1.8848163606932643e-6
	GO:0048771	tissue remodeling	130	46	19.934548854604955	2.307551594746717	1.2477874733463068e-8	1.0602487224017828e-6			GO:0010975	regulation of neuron projection development	433	85	46.6940938133084	1.8203587018916285	2.3423346151574265e-8	1.990288679928815e-6
	GO:0022414	reproductive process	1036	224	158.8630201028518	1.4100197758734343	1.2605289700928779e-8	1.0605744726801058e-6			GO:0032409	regulation of transporter activity	214	51	23.077450522050803	2.209949489492734	3.1595220550961756e-8	2.6583351251799393e-6
	GO:0060326	cell chemotaxis	222	67	34.04207573632539	1.9681526038233355	1.3321477254635283e-8	1.1099506582454368e-6			GO:0021953	central nervous system neuron differentiation	156	41	16.822814399251985	2.4371665184526456	3.946889981509827e-8	3.288564060322071e-6
	GO:0000003	reproduction	1038	224	159.16970546984572	1.4073029747638517	1.495250545602289e-8	1.2316637504117266e-6			GO:1902803	regulation of synaptic vesicle transport	81	27	8.73492286115007	3.091040462427746	4.2440192804527044e-8	3.5021320639274145e-6
	GO:0051240	positive regulation of multicellular organismal process	1399	288	214.5264142122487	1.3424920239195244	1.5069295478120637e-8	1.2316637504117266e-6			GO:0022898	regulation of transmembrane transporter activity	204	49	21.999064983637215	2.2273673920435226	4.504630291002343e-8	3.681784491179248e-6
	GO:2000145	regulation of cell motility	727	167	111.4801309022908	1.4980247928338981	1.5347711324054103e-8	1.2425854583304936e-6			GO:0050768	negative regulation of neurogenesis	248	56	26.743961352657003	2.0939306358381504	5.053631901841271e-8	4.055027801724271e-6
	GO:0046903	secretion	1333	276	204.40579710144928	1.3502552467385138	1.8064904794279357e-8	1.4489066630327613e-6			GO:0051961	negative regulation of nervous system development	267	59	28.79289387564282	2.0491167110476067	5.0557908970461085e-8	4.055027801724271e-6
	GO:1990266	neutrophil migration	80	33	12.267414679756897	2.6900533536585365	1.9969452202950322e-8	1.5868318407937005e-6			GO:0050432	catecholamine secretion	49	20	5.2840891382265855	3.7849475050135664	5.144071002494144e-8	4.087631235500439e-6
	GO:0048568	embryonic organ development	368	97	56.43010752688172	1.7189405487804879	2.2172288449695543e-8	1.7457117383053868e-6			GO:0098742	cell-cell adhesion via plasma-membrane adhesion molecules	230	53	24.802867383512545	2.1368497109826587	5.6649137158970575e-8	4.460210046773262e-6
	GO:0023056	positive regulation of signaling	1485	302	227.71388499298737	1.3262256713476226	2.2718814163269485e-8	1.772480574083443e-6			GO:0014047	glutamate secretion	33	16	3.5586722767648435	4.496058854440357	6.002467323185101e-8	4.683015869779503e-6
	GO:0030595	leukocyte chemotaxis	167	54	25.60822814399252	2.1086972396670074	2.598225057326431e-8	2.0003622478448335e-6			GO:0090276	regulation of peptide hormone secretion	165	42	17.793361383824216	2.3604308985811877	7.25930431322297e-8	5.612554019466624e-6
	GO:0002521	leukocyte differentiation	414	106	63.483870967741936	1.6697154471544715	2.6105869466164222e-8	2.0003622478448335e-6			GO:0051588	regulation of neurotransmitter transport	131	36	14.126850553218015	2.5483387018488286	7.765684162386322e-8	5.950455489428519e-6
	GO:0002366	leukocyte activation involved in immune response	589	140	90.31884057971014	1.5500641848523748	2.665345311125833e-8	2.0191903791133364e-6			GO:0019935	cyclic-nucleotide-mediated signaling	144	38	15.52875175315568	2.4470736994219653	1.0968497443641922e-7	8.330234076224334e-6
	GO:0098609	cell-cell adhesion	695	160	106.57316503038804	1.501316020354448	2.682215138882782e-8	2.0191903791133364e-6			GO:0050796	regulation of insulin secretion	145	38	15.63659030699704	2.4301973290811243	1.3345317806390256e-7	1.004644889600361e-5
	GO:0009967	positive regulation of signal transduction	1340	276	205.47919588592802	1.343201674554059	3.0318196286849286e-8	2.2625283524673096e-6			GO:0016358	dendrite development	205	48	22.106903537478573	2.171267446778514	1.423736538663789e-7	1.062478867375012e-5
	GO:0048562	embryonic organ morphogenesis	245	71	37.56895745675549	1.8898581383773023	3.160238803978643e-8	2.338031846184889e-6			GO:0030900	forebrain development	334	68	36.01807698301387	1.8879408812432936	1.4585282381851528e-7	1.079059425871119e-5
	GO:0010647	positive regulation of cell communication	1479	300	226.79382889200562	1.3227873150942462	3.3421230227759224e-8	2.43577974884108e-6			GO:0046879	hormone secretion	256	56	27.606669783387876	2.0284953034682083	1.5817304266363408e-7	1.1602060274694937e-5
	GO:1903037	regulation of leukocyte cell-cell adhesion	250	72	38.3356708742403	1.8781463414634145	3.3491261985929555e-8	2.43577974884108e-6			GO:2000026	regulation of multicellular organismal development	1619	237	174.59061866916005	1.3574612531106405	1.6072575848014026e-7	1.168155842799207e-5
	GO:0001932	regulation of protein phosphorylation	1166	245	178.79756895745678	1.3702647157260592	3.501181677911802e-8	2.5249698453646292e-06			GO:0007416	synapse assembly	146	38	15.744428860838397	2.413552141895637	1.6197919516791615e-7	1.168155842799207e-5
	GO:0002263	cell activation involved in immune response	592	140	90.77886863020103	1.5422091298615688	3.7237935845979564e-8	2.6631330452516385e-6			GO:0019932	second-messenger-mediated signaling	324	66	34.93969144460028	1.8889691714836225	2.1782134962400335e-7	1.5577856853943305e-5
	GO:0050865	regulation of cell activation	437	110	67.01075268817205	1.641527599486521	3.794661962430723e-8	2.691387517485989e-6			GO:1904062	regulation of cation transmembrane transport	265	57	28.577216767960106	1.994595921038281	2.239489005351203e-7	1.588371458175539e-5
	GO:0030334	regulation of cell migration	688	158	105.49976624590931	1.4976336500283607	3.915702151413569e-8	2.7502637730502485e-6			GO:1900449	regulation of glutamate receptor signaling pathway	44	18	4.744896369019791	3.7935496584340513	2.3004848270780087e-7	1.618259080818317e-5
	GO:0051093	negative regulation of developmental process	758	171	116.23375409069659	1.4711733380526417	3.941767001691687e-8	2.7502637730502485e-6			GO:0007187	G protein-coupled receptor signaling pathway, coupled to cyclic nucleotide second messenger	166	41	17.901199937665577	2.2903492583048957	2.5127289815518594e-7	1.7531902536323623e-5
	GO:0048585	negative regulation of response to stimulus	1321	272	202.56568489948575	1.3427743210058898	4.012411070064559e-8	2.7769767583301646e-6			GO:0060047	heart contraction	203	47	21.891226429795854	2.146978843361144	2.733927003673031e-7	1.8803367429370217e-5
	GO:0043066	negative regulation of apoptotic process	764	172	117.15381019167836	1.4681554079938703	4.172896184151398e-8	2.864943604190984e-6			GO:0051937	catecholamine transport	58	21	6.254636122798815	3.357509467809448	2.746723888336078e-7	1.8803367429370217e-5
	GO:0034341	response to interferon-gamma	165	53	25.3015427769986	2.0947339246119734	4.480929716166315e-8	3.052011017788835e-6			GO:1903305	regulation of regulated secretory pathway	143	37	15.42091319931432	2.3993391002061526	2.760690160918955e-7	1.8803367429370217e-5
	GO:0050878	regulation of body fluid levels	383	99	58.73024777933614	1.6856731197860282	4.571244338613667e-8	3.089009363305708e-6			GO:0050805	negative regulation of synaptic transmission	63	22	6.79382889200561	3.2382328654004953	2.988070020304434e-7	2.0046356953209304e-5
	GO:0007160	cell-matrix adhesion	192	59	29.44179523141655	2.003953887195122	4.769764838652435e-8	3.1502619782131093e-6			GO:0007626	locomotory behavior	167	41	18.009038491506935	2.2766345920875013	2.989901759509195e-7	2.0046356953209304e-5
	GO:0022407	regulation of cell-cell adhesion	324	87	49.68302945301543	1.751100948509485	4.7720118523386645e-8	3.1502619782131093e-6			GO:0009914	hormone transport	261	56	28.14586255259467	1.9896352401833763	3.1142236101011633e-7	2.071803645107611e-5
	GO:0001503	ossification	324	87	49.68302945301543	1.751100948509485	4.7720118523386645e-8	3.1502619782131093e-6			GO:0010721	negative regulation of cell development	281	59	30.302633629421848	1.9470254870096477	3.294966077760364e-7	2.1751845291799574e-5
	GO:0052548	regulation of endopeptidase activity	300	82	46.00280504908836	1.7825	4.9991870643140146e-8	3.2750399531254104e-6			GO:0010817	regulation of hormone levels	403	77	43.45893719806763	1.7717874610938196	3.41782832258275e-7	2.2390689056797834e-5
	GO:0043069	negative regulation of programmed cell death	777	174	119.14726507713885	1.4603776250117713	5.128076452365349e-8	3.334026675318138e-6			GO:0021549	cerebellum development	89	27	9.59763129188094	2.8131941287263755	3.764429404862213e-7	2.4290476054531962e-5
	GO:0050778	positive regulation of immune response	566	134	86.79195885928004	1.5439218305610616	6.884537062656904e-8	4.44233812569335e-6			GO:0051963	regulation of synapse assembly	89	27	9.59763129188094	2.8131941287263755	3.764429404862213e-7	2.4290476054531962e-5
	GO:0009790	embryo development	846	186	129.7279102384292	1.4337701089776853	7.08160712292738e-8	4.535399427534536e-6			GO:0051932	synaptic transmission, GABAergic	41	17	4.4213807074957145	3.8449527703369517	3.9537045537496596e-7	2.5321412298716104e-5
	GO:0050863	regulation of T cell activation	264	74	40.48246844319776	1.82795177383592	7.40142280797329e-8	4.705111891705687e-6			GO:0019233	sensory perception of pain	79	25	8.519245753467352	2.934532084583303	4.14495243128421e-7	2.6349616122430437e-5
	GO:0051346	negative regulation of hydrolase activity	327	87	50.14305750350631	1.7350358021928842	7.512061139802739e-8	4.724551730031237e-6			GO:0031646	positive regulation of neurological system process	50	19	5.391927692067944	3.52378612716763	4.2333007166384107e-7	2.671337261043444e-5
	GO:0040012	regulation of locomotion	792	176	121.44740532959327	1.4491869918699187	7.542106583713348e-8	4.724551730031237e-6			GO:0060292	long-term synaptic depression	29	14	3.1273180613994076	4.476679290412598	4.3721121423256903e-7	2.7387931682802245e-5
	GO:0002237	response to molecule of bacterial origin	269	75	41.24918186068256	1.8182178801341917	7.693378201167889e-8	4.747174402919274e-6			GO:0008016	regulation of heart contraction	182	43	19.62661679912732	2.1909023057866985	4.84639770537143e-7	3.0138974715577984e-5
	GO:0019058	viral life cycle	250	71	38.3356708742403	1.8520609756097561	7.702380733221048e-8	4.747174402919274e-6			GO:0051962	positive regulation of nervous system development	456	84	49.17438055165965	1.708206571341649	5.050538439688168e-7	3.118253301395961e-5
	GO:1902533	positive regulation of intracellular signal transduction	880	192	134.94156147732585	1.4228381374722838	7.744167052070594e-8	4.747174402919274e-6			GO:0051966	regulation of synaptic transmission, glutamatergic	65	22	7.0095059996883275	3.13859493108048	5.563953714426972e-7	3.410703626943734e-5
	GO:0050663	cytokine secretion	172	54	26.37494156147733	2.047397901304594	7.93984035185602e-8	4.8326035389807354e-6			GO:0022037	metencephalon development	96	28	10.352501168770454	2.7046604046242773	5.670724056994203e-7	3.4271939336002994e-5
	GO:0002694	regulation of leukocyte activation	408	103	62.56381486676017	1.6463190459110473	8.854456656770537e-8	5.351334297774982e-6			GO:0046928	regulation of neurotransmitter secretion	96	28	10.352501168770454	2.7046604046242773	5.670724056994203e-7	3.4271939336002994e-5
	GO:0051270	regulation of cellular component movement	796	176	122.06077606358112	1.441904645177105	1.0889226231824978e-7	6.535058707798738e-6			GO:0035637	multicellular organismal signaling	153	38	16.49929873772791	2.3031281876912617	5.892534205020894e-7	3.536344653670581e-5
	GO:0045071	negative regulation of viral genome replication	45	22	6.900420757363254	3.188211382113821	1.2385838799033877e-7	7.381615873146439e-6			GO:0003012	muscle system process	361	70	38.92971793673056	1.7981121803596303	6.651220888498344e-7	3.963942893409221e-5
	GO:0002697	regulation of immune effector process	306	82	46.922861150070126	1.7475490196078431	1.2731028942170042e-7	7.506769756136655e-6			GO:0007600	sensory perception	397	75	42.81190587501948	1.7518491285799567	7.672048507600948e-7	4.540794502912506e-5
	GO:0030593	neutrophil chemotaxis	70	29	10.733987844787285	2.7016986062717767	1.2770780521975666e-7	7.506769756136655e-6			GO:0048172	regulation of short-term neuronal synaptic plasticity	13	9	1.4019011999376656	6.419853268119164	9.187228744433895e-7	5.400328567447376e-5
	GO:0019730	antimicrobial humoral response	52	24	7.973819541841983	3.0098499061913695	1.3356119155094603e-7	7.79742956387904e-6			GO:0051952	regulation of amine transport	77	24	8.303568645784635	2.8903235492830865	9.596751568974327e-7	5.564819051684977e-5
	GO:0042119	neutrophil activation	432	107	66.24403927068724	1.6152396680216803	1.411919472449341e-7	8.187224940919085e-6			GO:2000300	regulation of synaptic vesicle exocytosis	77	24	8.303568645784635	2.8903235492830865	9.596751568974327e-7	5.564819051684977e-5
	GO:0048706	embryonic skeletal system development	114	40	17.481065918653577	2.2881899871630296	1.425097784224505e-7	8.20818066054678e-6			GO:0030534	adult behavior	115	31	12.401433691756273	2.4997109826589594	9.684441935053911e-7	5.567604786503348e-5
	GO:1903901	negative regulation of viral life cycle	63	27	9.660589060308556	2.7948606271777	1.4954088922713993e-7	8.555732742315432e-6			GO:0045595	regulation of cell differentiation	1435	210	154.74832476235	1.3570421542365714	9.731306431781661e-7	5.567604786503348e-5
	GO:0036230	granulocyte activation	438	108	67.164095371669	1.608002004677581	1.5744585857291327e-7	8.94834674352809e-6			GO:0003015	heart process	212	47	22.861773414368084	2.055833515105246	1.0377094238345208e-6	5.897763096256859e-5
	GO:0002683	negative regulation of immune system process	347	90	53.20991117344554	1.6914142124130174	1.5875749914684434e-7	8.96353195840933e-6			GO:0006936	muscle contraction	284	58	30.626149290945925	1.8938064805015062	1.0794923283041769e-6	6.094870500991083e-5
	GO:0045861	negative regulation of proteolysis	247	69	37.875642823749416	1.8217512590105658	2.3383477099070404e-7	1.3116143821190994e-5			GO:0006816	calcium ion transport	332	65	35.802399875331155	1.8155207535343685	1.1749513183501037e-6	6.590478571294503e-5
	GO:0002520	immune system development	739	164	113.32024310425433	1.4472259810554804	2.3703112461692655e-7	1.3209098126379633e-5			GO:2000463	positive regulation of excitatory postsynaptic potential	27	13	2.91164095371669	4.464836223506744	1.1827141436215882e-6	6.590943364000305e-5
	GO:0051249	regulation of lymphocyte activation	345	89	52.903225806451616	1.6823170731707315	2.4097510242793163e-7	1.3342247284106512e-5			GO:0019933	cAMP-mediated signaling	122	32	13.156303568645784	2.4322941343693736	1.2564584609409124e-6	6.956726781803167e-5
	GO:0060548	negative regulation of cell death	844	183	129.42122487143524	1.4139875447925097	2.5265738423652095e-7	1.3899395330242453e-5			GO:0007156	homophilic cell adhesion via plasma membrane adhesion molecules	152	37	16.39146018388655	2.2572729692728934	1.3969973322591756e-6	7.68527634964631e-5
	GO:0042325	regulation of phosphorylation	1267	258	194.28517999064985	1.3279448283827746	2.5837453843102764e-7	1.4123377635764836e-5			GO:0007214	gamma-aminobutyric acid signaling pathway	20	11	2.156771076827178	5.10021676300578	1.4713105604968746e-6	8.042539637059987e-5
	GO:0030330	DNA damage response, signal transduction by p53 class mediator	96	35	14.720897615708274	2.3775724085365852	2.936646967821588e-7	1.594430856105311e-5			GO:0051899	membrane depolarization	79	24	8.519245753467352	2.8171508011999706	1.6089603869229308e-6	8.739302557324425e-5
	GO:0032496	response to lipopolysaccharide	258	71	39.56241234221599	1.794632728304027	2.954025939416738e-7	1.594430856105311e-5			GO:0015844	monoamine transport	69	22	7.440860215053763	2.9566473988439306	1.7628672834835157e-6	9.515048444563227e-5
	GO:0002446	neutrophil mediated immunity	433	106	66.3973819541842	1.596448487579564	3.0045585386329066e-7	1.6115700861592253e-5			GO:0060560	developmental growth involved in morphogenesis	210	46	22.646096306685365	2.0312551610239473	1.9177114429780318e-6	1.0286124752273418e-4
	GO:1904018	positive regulation of vasculature development	156	49	23.921458625525947	2.0483700750469045	3.081743256139191e-7	1.642703144359412e-5			GO:0021533	cell differentiation in hindbrain	17	10	1.833255415303101	5.454777286637198	1.964635522044844e-6	1.0472361521856429e-4
	GO:0002444	myeloid leukocyte mediated immunity	480	115	73.60448807854138	1.562404725609756	3.1344277862110914e-7	1.6604727939051596e-5			GO:0001508	action potential	114	30	12.293595137914913	2.4402951019166412	2.487478634849438e-6	1.317749484214684e-4
	GO:0048534	hematopoietic or lymphoid organ development	699	156	107.18653576437588	1.4554066785303046	3.287270180507562e-7	1.730757833688092e-5			GO:0015837	amine transport	81	24	8.73492286115007	2.7475915221579963	2.6397148158441297e-6	1.3898179478266456e-4
	GO:0022603	regulation of anatomical structure morphogenesis	870	187	133.40813464235626	1.4017136248948694	3.4965992168345394e-7	1.829744785297196e-5			GO:0070588	calcium ion transmembrane transport	246	51	26.528284244974287	1.9224763851684759	3.0233575036842097e-6	1.5821008595498712e-4
	GO:0010810	regulation of cell-substrate adhesion	175	53	26.83496961196821	1.9750348432055749	3.797121010951088e-7	1.9749631827868023e-5			GO:0051965	positive regulation of synapse assembly	56	19	6.038959015116098	3.1462376135425267	3.1357125899189597e-6	1.6304670269162044e-4
	GO:0050866	negative regulation of cell activation	153	48	23.461430575035063	2.0459110473457676	4.2212552830989125e-7	2.182338122864751e-5			GO:1990778	protein localization to cell periphery	273	55	29.439925198690975	1.8682112685002858	3.1537814783044738e-6	1.6304670269162044e-4
	GO:0051094	positive regulation of developmental process	1126	232	172.6638616175783	1.3436511718580775	4.3976390939892696e-7	2.25991249728239e-5			GO:0010959	regulation of metal ion transport	307	60	33.10643602929718	1.812336427482066	3.195091550556306e-6	1.6419326758607315e-4
	GO:0045766	positive regulation of angiogenesis	140	45	21.46797568957457	2.096145470383275	4.4767045115357007e-7	2.286849887976154e-5			GO:1990138	neuron projection extension	151	36	16.283621630045193	2.210810396968189	3.2468182495914988e-6	1.658582989166324e-4
	GO:0032940	secretion by cell	1241	252	190.29827021972886	1.324236945028596	4.629015383228463e-7	2.3483198288885927e-5			GO:0045665	negative regulation of neuron differentiation	195	43	21.028517999064984	2.0448421520675857	3.425936650369721e-6	1.7397271203238427e-4
	GO:0050707	regulation of cytokine secretion	149	47	22.84805984104722	2.057067441479784	4.651763818586119e-7	2.3483198288885927e-5			GO:0048638	regulation of developmental growth	274	55	29.547763752532337	1.86139297919919	3.5416541639410326e-6	1.787910354996585e-4
	GO:0043299	leukocyte degranulation	463	111	70.99766245909304	1.5634317547279144	4.869729904877218e-7	2.443977897289841e-5			GO:1903522	regulation of blood circulation	215	46	23.18528907589216	1.9840166689071113	3.774473165796266e-6	1.8942999244949446e-4
	GO:0043312	neutrophil degranulation	422	103	64.71061243571762	1.5917018263784535	5.147446350273199e-7	2.56165345253116e-5			GO:0048168	regulation of neuronal synaptic plasticity	47	17	5.068412030543867	3.354107735825852	3.803330165252916e-6	1.8976848533837516e-4
	GO:0050710	negative regulation of cytokine secretion	48	22	7.360448807854137	2.9889481707317076	5.163901739546617e-7	2.56165345253116e-5			GO:0048588	developmental cell growth	197	43	21.2441951067477	2.024082333264869	4.52561970576415e-6	2.2450212898767594e-4
	GO:0002685	regulation of leukocyte migration	150	47	23.00140252454418	2.0433536585365855	5.781780008096149e-7	2.8516802315793764e-5			GO:0046883	regulation of hormone secretion	217	46	23.40096618357488	1.9657308009909165	4.904973221142583e-6	2.419222999071589e-4
	GO:0007162	negative regulation of cell adhesion	224	63	34.34876110331931	1.8341272865853657	5.988175302285015e-7	2.936601168240571e-5			GO:0099641	anterograde axonal protein transport	9	7	0.97054698457223	7.21242774566474	4.945651034038434e-6	2.4253472670924482e-4
	GO:0051174	regulation of phosphorus metabolic process	1424	283	218.35998129967274	1.2960250239791724	6.025040311108398e-7	2.937891815337061e-5			GO:0007158	neuron cell-cell adhesion	15	9	1.6175783076203833	5.563872832369942	5.255103519230531e-6	2.5624601364793414e-4
	GO:0001934	positive regulation of protein phosphorylation	805	174	123.44086021505376	1.4095818815331012	6.303223345494047e-7	3.056173036781351e-5			GO:0098815	modulation of excitatory postsynaptic potential	39	15	4.205703599812996	3.5665851489550913	5.865507313629337e-6	2.843942585625253e-4
	GO:0032943	mononuclear cell proliferation	215	61	32.96867695184666	1.8502410663641518	6.499719636954282e-7	3.133741231704587e-5			GO:0007188	adenylate cyclase-modulating G protein-coupled receptor signaling pathway	149	35	16.067944522362474	2.1782499903014316	6.310539969800466e-6	3.042531124765596e-4
	GO:1903900	regulation of viral life cycle	120	40	18.401122019635345	2.173780487804878	6.709177415853418e-7	3.216657015801901e-5			GO:0060291	long-term synaptic potentiation	74	22	7.980052984260558	2.7568739259490704	6.426799280756512e-6	0.00030812732641034857
	GO:0002283	neutrophil activation involved in immune response	425	103	65.17064048620851	1.5804662840746053	7.357845036581878e-7	3.50805700577476e-5			GO:0030902	hindbrain development	131	32	14.126850553218015	2.2651899571989587	6.536119745215174e-6	3.116276647413146e-4
	GO:0019220	regulation of phosphate metabolic process	1422	282	218.05329593267882	1.2932618092003705	7.6757516620507e-7	3.639408881973432e-5			GO:0021695	cerebellar cortex development	44	16	4.744896369019791	3.3720441408302677	6.757255684330943e-6	0.00032039098498855333
	GO:0030217	T cell differentiation	202	58	30.975222066386163	1.8724643805844	7.929774938908452e-7	3.739193875039139e-5			GO:0031344	regulation of cell projection organization	598	99	64.48745519713262	1.5351823032458871	7.44313903933147e-6	3.509726331623224e-4
	GO:0031349	positive regulation of defense response	354	89	54.28330995792427	1.639546300124018	8.066329192368826e-7	3.782799843109796e-5			GO:0019226	transmission of nerve impulse	59	19	6.362474676640175	2.9862594298030762	7.5178281851995266e-6	3.525573851660237e-4
	GO:0050729	positive regulation of inflammatory response	117	39	17.94109396914446	2.173780487804878	9.216274756695952e-7	4.2985907588024275e-05			GO:0120035	regulation of plasma membrane bounded cell projection organization	591	98	63.7325853202431	1.537674950852381	7.724080147264445e-6	3.602611729555623e-4
	GO:0006026	aminoglycan catabolic process	53	23	8.127162225338944	2.830016106764841	9.492367014640735e-7	4.40343209295388e-5			GO:0045596	negative regulation of cell differentiation	562	94	60.605267258843696	1.5510203032110752	8.28328762936259e-6	3.842549969469716e-4
	GO:0050673	epithelial cell proliferation	315	81	48.30294530154278	1.6769163763066202	9.585568427894486e-7	4.4227606585048645e-5			GO:0050770	regulation of axonogenesis	170	38	18.332554153031012	2.0728153689221354	8.950410695929278e-6	4.1297002469067244e-4
	GO:0030097	hemopoiesis	662	147	101.51285647498831	1.4480924397612556	9.928705917428005e-7	4.5442028342387095e-5			GO:0010769	regulation of cell morphogenesis involved in differentiation	269	53	29.00857098332554	1.8270462212862884	9.306383542018182e-6	4.2709830779465255e-4
	GO:0022409	positive regulation of cell-cell adhesion	208	59	31.89527816736793	1.8498035881801125	9.954674118350937e-7	4.5442028342387095e-5			GO:0048488	synaptic vesicle endocytosis	50	17	5.391927692067944	3.1528612716763007	9.971200938152514e-6	4.527663833398141e-4
	GO:0046651	lymphocyte proliferation	213	60	32.661991584852736	1.836997595328066	1.0418854129445876e-6	4.730931541740979e-5			GO:0140238	presynaptic endocytosis	50	17	5.391927692067944	3.1528612716763007	9.971200938152514e-6	4.527663833398141e-4
	GO:0002695	negative regulation of leukocyte activation	135	43	20.701262272089764	2.0771680216802166	1.0557357985607752e-6	4.7685919069729327e-5			GO:2001259	positive regulation of cation channel activity	55	18	5.931120461274739	3.034839726747241	1.0096632929501581e-5	4.560489673735925e-4
	GO:0007596	blood coagulation	257	69	39.40906965871903	1.7508659960140458	1.1607372407684835e-6	5.215417277630955e-5			GO:0050885	neuromuscular process controlling balance	41	15	4.4213807074957145	3.392605385591428	1.2012324656751616e-5	5.39737016776138e-4
	GO:0009615	response to virus	267	71	40.942496493688644	1.734139490271307	1.1988641654969712e-6	5.358673056403649e-5			GO:0036465	synaptic vesicle recycling	61	19	6.578151784322892	2.888349284563631	1.294093621673209e-5	5.784328886041395e-4
	GO:0140013	meiotic nuclear division	114	38	17.481065918653577	2.173780487804878	1.2661721517925884e-6	5.6302017651212405e-5			GO:0008015	blood circulation	392	70	42.272713105812684	1.6559145334434353	1.3596725859432723e-5	6.045963799256561e-4
	GO:0002275	myeloid cell activation involved in immune response	472	111	72.3777466105657	1.533620556014882	1.3289418192563573e-6	5.878854996318587e-5			GO:0035640	exploration behavior	20	10	2.156771076827178	4.636560693641618	1.3755479651322844e-5	6.085027132353229e-4
	GO:0070848	response to growth factor	606	136	92.92566619915848	1.4635353779280367	1.3991249373512815e-6	6.157584724281384e-5			GO:1900452	regulation of long-term synaptic depression	13	8	1.4019011999376656	5.7065362383281455	1.4024024175718353e-5	6.172008998769995e-4
	GO:0010562	positive regulation of phosphorus metabolic process	899	189	137.85507246376812	1.371005046257359	1.4602400357777157e-6	6.361309638093583e-5			GO:1900454	positive regulation of long-term synaptic depression	5	5	0.5391927692067945	9.273121387283236	1.4489965009523154e-5	6.29677673566766e-4
	GO:0045937	positive regulation of phosphate metabolic process	899	189	137.85507246376812	1.371005046257359	1.4602400357777157e-6	6.361309638093583e-5			GO:0048790	maintenance of presynaptic active zone structure	5	5	0.5391927692067945	9.273121387283236	1.4489965009523154e-5	6.29677673566766e-4
	GO:0007389	pattern specification process	364	90	55.81673679289388	1.6124195926025193	1.5052809180238214e-6	6.524404463879007e-5			GO:0046717	acid secretion	83	23	8.950599968832789	2.5696601434640294	1.4527636840622193e-5	6.29677673566766e-4
	GO:0007059	chromosome segregation	249	67	38.18232819074334	1.7547384660593592	1.5185148418694894e-6	6.548690639660281e-5			GO:0070838	divalent metal ion transport	372	67	40.11594202898551	1.6701589595375723	1.5573155155657048e-5	6.716020982203457e-4
	GO:0050817	coagulation	259	69	39.71575502571295	1.7373457952726246	1.571567384450745e-6	6.714070239797099e-5			GO:1902476	chloride transmembrane transport	67	20	7.225183107371046	2.768095936502459	1.567635613797247e-5	6.726724418803986e-4
	GO:0035987	endodermal cell differentiation	40	19	6.133707339878448	3.097637195121951	1.5725100421803972e-6	6.714070239797099e-5			GO:0006928	movement of cell or subcellular component	1635	227	176.31603553062178	1.2874608898552262	1.6204716476120318e-5	6.91884959194351e-4
	GO:0000280	nuclear division	340	85	52.13651238896681	1.6303353658536586	1.8185492989264418e-6	7.694497333531266e-5			GO:0072511	divalent inorganic cation transport	373	67	40.22378058282687	1.6656813215763453	1.7036942929316012e-5	7.238170505910398e-4
	GO:0048704	embryonic skeletal system morphogenesis	86	31	13.187470780738664	2.350716108905275	1.8299388671039196e-6	7.694497333531266e-5			GO:0051050	positive regulation of transport	795	123	85.73165030388031	1.4347093467117462	1.7544602707531e-5	7.417132041183794e-4
	GO:0045132	meiotic chromosome segregation	51	22	7.820476858345021	2.8131276901004303	1.8455594400501596e-6	7.694497333531266e-5			GO:1905114	cell surface receptor signaling pathway involved in cell-cell signaling	501	84	54.027115474520805	1.55477484337683	2.2913455444473207e-5	9.639376207081817e-4
	GO:0043410	positive regulation of MAPK cascade	454	107	69.61757830762039	1.5369681422585149	1.8513726398605712e-6	7.694497333531266e-5			GO:0060384	innervation	25	11	2.695963846033972	4.080173410404624	2.339891584535181e-5	9.795585160234598e-4
	GO:0043086	negative regulation of catalytic activity	609	136	93.38569424964938	1.4563258440466178	1.8553480569671876e-6	7.694497333531266e-5			GO:0007210	serotonin receptor signaling pathway	21	10	2.2646096306685366	4.415772089182494	2.37254623689509e-5	9.836324543494523e-4
	GO:0033993	response to lipid	757	163	116.08041140719963	1.4041990205238908	1.8559321230959824e-6	7.694497333531266e-5			GO:0098664	G protein-coupled serotonin receptor signaling pathway	21	10	2.2646096306685366	4.415772089182494	2.37254623689509e-5	9.836324543494523e-4
	GO:0002576	platelet degranulation	107	36	16.407667134174847	2.194096193298382	1.8659176606039551e-6	7.69870450158805e-5			GO:0099601	regulation of neurotransmitter receptor activity	48	16	5.176250584385227	3.0910404624277454	2.406399351528865e-5	9.92336366728498e-4
	GO:0048525	negative regulation of viral process	74	28	11.347358578775129	2.4675346077785103	1.8886120451977462e-6	7.730127120095058e-5			GO:0051480	regulation of cytosolic calcium ion concentration	271	52	29.22424809100826	1.7793443252351597	2.4166662857871835e-5	9.92336366728498e-4
	GO:0060333	interferon-gamma-mediated signaling pathway	78	29	11.960729312762973	2.4246013133208253	1.8915482349335377e-6	7.730127120095058e-5			GO:0099084	postsynaptic specialization organization	34	13	3.666510830606202	3.545605236314179	2.6508175680284296e-5	0.0010833007794676182
	GO:0001818	negative regulation of cytokine production	212	59	32.50864890135578	1.814901633686148	1.965889344868188e-6	7.995858937279046e-5			GO:0030029	actin filament-based process	632	101	68.15396602773882	1.4819387027145678	2.7358617104011884e-5	0.001112756644486398
	GO:1903046	meiotic cell cycle process	129	41	19.781206171107996	2.072674418604651	1.9861625595307686e-6	8.040210889572197e-5			GO:0003013	circulatory system process	401	70	43.243260090384915	1.6187493693511885	2.9432951004659813e-5	0.0011824163631331181
	GO:0001704	formation of primary germ layer	99	34	15.180925666199158	2.2396526237989653	2.113916973689456e-6	8.485815674974425e-5			GO:0099558	maintenance of synapse structure	14	8	1.5097397537790245	5.298926507018993	2.9622409470242417e-5	0.0011824163631331181
	GO:0007599	hemostasis	261	69	40.022440392706876	1.724032800672834	2.1160155609933895e-6	8.485815674974425e-5			GO:0098840	protein transport along microtubule	14	8	1.5097397537790245	5.298926507018993	2.9622409470242417e-5	0.0011824163631331181
	GO:0070661	leukocyte proliferation	227	62	34.808789153810196	1.7811593424304286	2.1627298772974868e-6	8.632812933473038e-5			GO:0099118	microtubule-based protein transport	14	8	1.5097397537790245	5.298926507018993	2.9622409470242417e-5	0.0011824163631331181
	GO:0098771	inorganic ion homeostasis	573	129	87.86535764375877	1.4681554079938703	2.212421151170929e-6	8.790276999698571e-5			GO:0006814	sodium ion transport	166	36	17.901199937665577	2.011038373145762	3.061189350028748e-5	0.0012162558797197552
	GO:0030335	positive regulation of cell migration	404	97	61.950444132772326	1.5657676285921274	2.3950240783943144e-6	9.47193393584332e-5			GO:0007193	adenylate cyclase-inhibiting G protein-coupled receptor signaling pathway	70	20	7.548698768895123	2.6494632535094964	3.190206791225947e-5	0.0012616753309816163
	GO:0006968	cellular defense response	41	19	6.287050023375409	3.0220850684116596	2.5109105566967216e-6	9.815598062261016e-5			GO:0048813	dendrite morphogenesis	129	30	13.911173445535297	2.1565398575077293	3.472184466413175e-5	0.0013668939032457738
	GO:0071356	cellular response to tumor necrosis factor	185	53	28.368396446937822	1.8682762030323006	2.516233481353325e-6	9.815598062261016e-5			GO:0035641	locomotory exploration behavior	11	7	1.1862240922549478	5.901077246452969	3.724912771674305e-5	0.00143996402732022
	GO:1903039	positive regulation of leukocyte cell-cell adhesion	185	53	28.368396446937822	1.8682762030323006	2.516233481353325e-6	9.815598062261016e-5			GO:0016081	synaptic vesicle docking	11	7	1.1862240922549478	5.901077246452969	3.724912771674305e-5	0.00143996402732022
	GO:0044092	negative regulation of molecular function	867	182	132.94810659186535	1.3689551860916533	2.5610001694875706e-6	9.945024187575714e-5			GO:1905383	protein localization to presynapse	11	7	1.1862240922549478	5.901077246452969	3.724912771674305e-5	0.00143996402732022
	GO:0016485	protein processing	190	54	29.135109864422628	1.853433889602054	2.648644969127645e-6	1.0197203573027076e-4			GO:1903818	positive regulation of voltage-gated potassium channel activity	11	7	1.1862240922549478	5.901077246452969	3.724912771674305e-5	0.00143996402732022
	GO:0042327	positive regulation of phosphorylation	845	178	129.5745675549322	1.3737263674411893	2.649704494039895e-6	1.0197203573027076e-4			GO:0015800	acidic amino acid transport	55	17	5.931120461274739	2.8662375197057277	4.092027321700442e-5	0.0015747882724140446
	GO:0032103	positive regulation of response to external stimulus	248	66	38.028985507246375	1.735518292682927	2.7394894535071046e-6	1.0495668968749094e-4			GO:0021537	telencephalon development	229	45	24.695028829671184	1.822229093570942	4.6006030633538586e-5	0.0017610831750377795
	GO:0048608	reproductive structure development	354	87	54.28330995792427	1.6027025630425795	2.920816695728412e-6	1.1140643947884993e-4			GO:0014046	dopamine secretion	31	12	3.3429951690821254	3.589595375722544	4.692044430154585e-5	0.0017610831750377795
	GO:0034612	response to tumor necrosis factor	205	57	31.435250116877047	1.8132510410469957	3.0087109272880497e-6	1.1425113795569045e-4			GO:0014059	regulation of dopamine secretion	31	12	3.3429951690821254	3.589595375722544	4.692044430154585e-5	0.0017610831750377795
	GO:0030162	regulation of proteolysis	582	130	89.24544179523141	1.4566570279104853	3.1067448299504363e-6	1.1745411511292796e-4			GO:0007616	long-term memory	31	12	3.3429951690821254	3.589595375722544	4.692044430154585e-5	0.0017610831750377795
	GO:0051301	cell division	507	116	77.74474053295933	1.4920623466589695	3.217009584943753e-6	1.2108936955257582e-4			GO:0097106	postsynaptic density organization	31	12	3.3429951690821254	3.589595375722544	4.692044430154585e-5	0.0017610831750377795
	GO:0033627	cell adhesion mediated by integrin	60	24	9.200561009817672	2.6085365853658535	3.2405615795205733e-6	1.2117631406534297e-4			GO:0051656	establishment of organelle localization	451	76	48.63518778245286	1.562654601848173	4.6992314971294746e-5	0.0017610831750377795
	GO:0043408	regulation of MAPK cascade	626	138	95.9925198690977	1.4376120158965169	3.2475591045244556e-6	1.2117631406534297e-4			GO:0045666	positive regulation of neuron differentiation	313	57	33.75346735234533	1.6887153964062125	4.799042392955588e-5	0.0017906687746236897
	GO:0042770	signal transduction in response to DNA damage	118	38	18.094436652641424	2.1000930136420006	3.2686555802019512e-6	1.2143550731295733e-4			GO:0060359	response to ammonium ion	107	26	11.538725261025402	2.253281832423964	5.1444732214411815e-5	0.00191124974832936
	GO:0003002	regionalization	284	73	43.54932211313698	1.6762603057368601	3.3127602035998294e-6	1.2254356925557643e-4			GO:0071242	cellular response to ammonium ion	56	17	6.038959015116098	2.81505470685384	5.2918943933333296e-5	0.0019575447277408032
	GO:0045596	negative regulation of cell differentiation	562	126	86.1785881252922	1.4620801145733877	3.627685658535995e-6	1.3358873516847904e-4			GO:0031338	regulation of vesicle fusion	27	11	2.91164095371669	3.777938342967245	5.5801216819029165e-5	0.002046521550174822
	GO:0050670	regulation of lymphocyte proliferation	173	50	26.528284244974287	1.8847807697730157	3.642480078003274e-6	1.3358873516847904e-4			GO:0021696	cerebellar cortex morphogenesis	27	11	2.91164095371669	3.777938342967245	5.5801216819029165e-5	0.002046521550174822
	GO:0001819	positive regulation of cytokine production	341	84	52.28985507246377	1.6064301552106428	3.914526268689045e-6	1.4295516782080587e-4			GO:0048791	calcium ion-regulated exocytosis of neurotransmitter	15	8	1.6175783076203833	4.945664739884393	5.7470759128541715e-5	0.00208510454481083
	GO:0072376	protein activation cascade	53	22	8.127162225338944	2.706971928209848	4.008305777292165e-6	1.4575966178271763e-4			GO:0008090	retrograde axonal transport	15	8	1.6175783076203833	4.945664739884393	5.7470759128541715e-5	0.00208510454481083
	GO:0061458	reproductive system development	357	87	54.74333800841515	1.5892344742775157	4.1998454058944645e-6	1.5208047794677764e-4			GO:0043954	cellular component maintenance	46	15	4.960573476702509	3.0238439306358385	5.758212271267382e-5	0.00208510454481083
	GO:0009952	anterior/posterior pattern specification	174	50	26.68162692847125	1.8739486963835155	4.362471985985827e-6	1.5651668744689668e-4			GO:0021680	cerebellar Purkinje cell layer development	23	10	2.4802867383512543	4.031791907514451	6.283522015060328e-5	0.0022657641148423418
	GO:0032944	regulation of mononuclear cell proliferation	174	50	26.68162692847125	1.8739486963835155	4.362471985985827e-6	1.5651668744689668e-4			GO:2000310	regulation of NMDA receptor activity	19	9	2.048932522985819	4.392531183449955	6.485762306895904e-5	0.002319200504907527
	GO:0055080	cation homeostasis	564	126	86.48527349228611	1.4568954333160353	4.377068863581357e-6	1.5651668744689668e-4			GO:0021697	cerebellar cortex formation	19	9	2.048932522985819	4.392531183449955	6.485762306895904e-5	0.002319200504907527
	GO:2000147	positive regulation of cell motility	415	98	63.6372136512389	1.5399794299147809	4.582609530068282e-6	1.631865352159585e-4			GO:0048639	positive regulation of developmental growth	140	31	15.097397537790245	2.0533340214698597	7.041031345234039e-5	0.0025073083404480714
	GO:0098813	nuclear chromosome segregation	203	56	31.128564749883125	1.7989907485281749	4.764635984866317e-6	1.689673802567055e-4			GO:0050773	regulation of dendrite development	128	29	13.803334891693938	2.1009415643063583	7.719771894632022e-5	0.002737648033046777
	GO:0001906	cell killing	98	33	15.027582982702198	2.1959619213539074	4.845701340849828e-6	1.7113501607890217e-4			GO:0040011	locomotion	1432	198	154.42480910082594	1.282177398521006	7.89825055949045e-5	0.002772584898475345
	GO:0042098	T cell proliferation	156	46	23.921458625525947	1.9229596622889307	4.891679647234248e-6	1.7205079808427999e-4			GO:0099011	neuronal dense core vesicle exocytosis	6	5	0.6470313230481534	7.727601156069364	7.915209742792584e-5	0.002772584898475345
	GO:0070372	regulation of ERK1 and ERK2 cascade	252	66	38.642356241234225	1.707970383275261	4.9306293181672345e-6	1.7271290125922943e-4			GO:0099525	presynaptic dense core vesicle exocytosis	6	5	0.6470313230481534	7.727601156069364	7.915209742792584e-5	0.002772584898475345
	GO:0071363	cellular response to growth factor stimulus	582	129	89.24544179523141	1.4454519738496354	5.126670497790364e-6	1.788499439513695e-4			GO:0006835	dicarboxylic acid transport	80	21	8.627084307308712	2.4341943641618498	8.081663247572202e-5	0.0028048949869000223
	GO:0022408	negative regulation of cell-cell adhesion	138	42	21.161290322580644	1.9847560975609757	5.200446571596018e-6	1.8068920031351024e-4			GO:0021692	cerebellar Purkinje cell layer morphogenesis	12	7	1.2940626460963067	5.4093208092485545	8.105499379529313e-5	0.0028048949869000223
	GO:0043901	negative regulation of multi-organism process	129	40	19.781206171107996	2.0221213840045373	5.222074372368546e-6	1.8070904138575345e-4			GO:0099640	axo-dendritic protein transport	12	7	1.2940626460963067	5.4093208092485545	8.105499379529313e-5	0.0028048949869000223
	GO:0006027	glycosaminoglycan catabolic process	50	21	7.66713417484806	2.738963414634146	5.294154311830113e-6	1.8246759961496395e-4			GO:0072657	protein localization to membrane	542	87	58.44849618201652	1.4884899643794125	8.406070354893824e-5	0.0028972247303493495
	GO:0008285	negative regulation of cell proliferation	577	128	88.47872837774662	1.4466754026292428	5.33629738097563e-6	1.8318441649413145e-4			GO:0060341	regulation of cellular localization	785	118	84.65326476546673	1.3939214314642319	9.368968523815191e-5	0.003216179514855279
	GO:0051272	positive regulation of cellular component movement	427	100	65.47732585320243	1.527246244359399	5.379963972984569e-6	1.8394761281336085e-4			GO:0021587	cerebellum morphogenesis	33	12	3.5586722767648435	3.3720441408302677	9.609298185186965e-5	0.003285537730090619
	GO:0070663	regulation of leukocyte proliferation	180	51	27.601683029453017	1.8477134146341463	5.478199683883744e-6	1.8599116918559545e-4			GO:0045956	positive regulation of calcium ion-dependent exocytosis	24	10	2.5881252921926134	3.863800578034682	9.735047377534833e-5	0.0033153244680160297
	GO:0050868	negative regulation of T cell activation	90	31	13.800841514726509	2.246239837398374	5.483076882306648e-6	1.8599116918559545e-4			GO:1990504	dense core granule exocytosis	9	6	0.97054698457223	6.182080924855492	9.798045889808371e-5	0.0033235901117128633
	GO:0051250	negative regulation of lymphocyte activation	116	37	17.7877512856475	2.080083052985702	5.629914788363166e-6	1.9022019178634918e-4			GO:0010977	negative regulation of neuron projection development	136	30	14.666043322424809	2.0455414824889493	9.849590428023802e-5	0.0033279206713897743
	GO:0070371	ERK1 and ERK2 cascade	268	69	41.0958391771856	1.6790020931925735	5.745020754677199e-6	1.9334811026133224e-4			GO:0045921	positive regulation of exocytosis	76	20	8.195730091943275	2.4402951019166412	1.1417369465238636e-4	0.0038425045000265875
	GO:0002009	morphogenesis of an epithelium	433	101	66.3973819541842	1.5211443136371319	5.810036090680981e-6	1.947723817586882e-4			GO:0043270	positive regulation of ion transport	217	42	23.40096618357488	1.7947976878612717	1.1612946749128827e-4	0.0038930589453524842
	GO:1903038	negative regulation of leukocyte cell-cell adhesion	99	33	15.180925666199158	2.173780487804878	6.211593524430015e-6	2.0742371839166688e-4			GO:0097484	dendrite extension	29	11	3.1273180613994076	3.5173908710384696	1.2077181496517042e-4	0.004032932747202695
	GO:0042330	taxis	509	115	78.05142589995326	1.47338756049643	6.640556905246342e-6	2.2088860217373682e-4			GO:0033555	multicellular organismal response to stress	65	18	7.0095059996883275	2.567941307247666	1.2219610434249795e-4	0.004064678168477974
	GO:1901700	response to oxygen-containing compound	1308	256	200.57223001402525	1.2763481763258	7.669238585306104e-6	2.541212569077104e-4			GO:0006874	cellular calcium ion homeostasis	346	60	37.31213962911018	1.6080557318988271	1.296121504311687e-4	0.004285179048058165
	GO:0051607	defense response to virus	192	53	29.44179523141655	1.8001619664634148	8.307989072253719e-6	2.7422754699262084e-4			GO:0098930	axonal transport	49	15	5.2840891382265855	2.8387106287601744	1.2982364862446083e-4	0.004285179048058165
	GO:0050870	positive regulation of T cell activation	173	49	26.528284244974287	1.8470851543775553	8.392775829868526e-6	2.7596475927943177e-4			GO:0006865	amino acid transport	119	27	12.832787907121707	2.1039855248457764	1.3109679475609148e-4	0.004310623343282671
	GO:0018108	peptidyl-tyrosine phosphorylation	327	80	50.14305750350631	1.59543522040725	8.692861365622306e-6	2.8474097801439176e-4			GO:0007204	positive regulation of cytosolic calcium ion concentration	239	45	25.773414368084776	1.7459851984424504	1.3212173468146737e-4	0.00432774323296318
	GO:0050730	regulation of peptidyl-tyrosine phosphorylation	202	55	30.975222066386163	1.7756127746921033	8.806309674591617e-6	2.873602647427576e-4			GO:0086010	membrane depolarization during action potential	34	12	3.666510830606202	3.2728663719823192	1.3404833067276467e-4	0.004374155033588086
	GO:0001706	endoderm formation	44	19	6.747078073866293	2.8160338137472283	9.098712267285869e-6	2.957770783251793e-4			GO:0015872	dopamine transport	39	13	4.205703599812996	3.091040462427746	1.3856447730986599e-4	0.0045043952434593556
	GO:0006935	chemotaxis	507	114	77.74474053295933	1.466337133785539	9.188765679901678e-6	2.972131187638797e-4			GO:0032024	positive regulation of insulin secretion	55	16	5.931120461274739	2.697635312664214	1.530043471094089e-4	0.004955031346765839
	GO:0043588	skin development	212	57	32.50864890135578	1.7533795444086515	9.212152131343743e-6	2.972131187638797e-4			GO:1900451	positive regulation of glutamate receptor signaling pathway	13	7	1.4019011999376656	4.993219208537128	1.59257791684686e-4	0.005138159279090133
	GO:0042730	fibrinolysis	15	10	2.300140252454418	4.347560975609756	1.0050527107341445e-5	3.2304727953260027e-4			GO:0008306	associative learning	72	19	7.76437587657784	2.4470736994219653	1.6138694640921436e-4	0.005187351213797295
	GO:0031055	chromatin remodeling at centromere	27	14	4.140252454417952	3.3814363143631434	1.0524982624771084e-5	3.3703507793203524e-4			GO:0006935	chemotaxis	507	81	54.67414679756896	1.4815046003351917	1.717239014702443e-4	0.005450365497904319
	GO:0050801	ion homeostasis	629	136	96.4525479195886	1.4100197758734343	1.0940620363442122e-5	3.490423938998524e-4			GO:1903532	positive regulation of secretion by cell	313	55	33.75346735234533	1.6294622246024857	1.7177819348823675e-4	0.005450365497904319
	GO:0006956	complement activation	41	18	6.287050023375409	2.863027959547888	1.1813399349525078e-5	3.744312481034216e-4			GO:0019228	neuronal action potential	30	11	3.2351566152407667	3.4001445086705204	1.7224258706094453e-4	0.005450365497904319
	GO:0051321	meiotic cell cycle	175	49	26.83496961196821	1.8259756097560975	1.1823685415524032e-5	3.744312481034216e-4			GO:0032411	positive regulation of transporter activity	90	22	9.7054698457223	2.266763005780347	1.7274521270449483e-4	0.005450365497904319
	GO:0050818	regulation of coagulation	60	23	9.200561009817672	2.4998475609756095	1.198378892675045e-5	3.781061638579866e-4			GO:0010771	negative regulation of cell morphogenesis involved in differentiation	90	22	9.7054698457223	2.266763005780347	1.7274521270449483e-4	0.005450365497904319
	GO:0034508	centromere complex assembly	34	16	5.213651238896681	3.0688665710186513	1.2253459999445049e-5	3.848456695440656e-4			GO:0021700	developmental maturation	221	42	23.832320398940315	1.7623126618366334	1.7672410501901048e-4	0.00555548083982838
	GO:0071346	cellular response to interferon-gamma	147	43	22.541374474053296	1.9076032852165257	1.2287079172113025e-5	3.848456695440656e-4			GO:0010976	positive regulation of neuron projection development	242	45	26.096930029608853	1.7243407538336597	1.7788931935391883e-4	0.005571701236114348
	GO:0001655	urogenital system development	294	73	45.08274894810659	1.619244649079144	1.235365751850459e-5	3.8552395935929597e-4			GO:0008089	anterograde axonal transport	40	13	4.313542153654356	3.013764450867052	1.852142271947521e-4	0.005780030901037682
	GO:0018212	peptidyl-tyrosine modification	330	80	50.6030855539972	1.580931263858093	1.2442828928649341e-5	3.868998473393792e-4			GO:0055074	calcium ion homeostasis	358	61	38.606202275206485	1.5800569961571995	1.8852756607690146e-4	0.005862114391565103
	GO:0000079	regulation of cyclin-dependent protein serine/threonine kinase activity	89	30	13.647498831229546	2.198204987667854	1.2609189855794511e-5	3.906572828246516e-4			GO:0042330	taxis	509	81	54.889823905251674	1.4756833641845624	1.9568583221873936e-4	0.006062728563542315
	GO:0016554	cytidine to uridine editing	6	6	0.9200561009817672	6.521341463414634	1.2917330117545589e-5	3.9841241336360653e-4			GO:0006821	chloride transport	85	21	9.166277076515506	2.291006460387623	2.0527810030457339e-4	0.006337038333862765
	GO:0050678	regulation of epithelial cell proliferation	269	68	41.24918186068256	1.6485175446550004	1.2952349490613635e-5	3.9841241336360653e-4			GO:0050769	positive regulation of neurogenesis	404	67	43.56677575190899	1.5378691409603389	2.10096092900125e-4	0.006462525696304203
	GO:0043903	regulation of symbiosis, encompassing mutualism through parasitism	171	48	26.221598877980366	1.8305519897304234	1.3444148341701379e-5	4.120631466731472e-4			GO:0099188	postsynaptic cytoskeleton organization	10	6	1.078385538413589	5.563872832369942	2.2253828879525983e-4	0.006783734183133733
	GO:0045165	cell fate commitment	200	54	30.66853669939224	1.7607621951219512	1.3769485360359823e-5	4.205328233544769e-4			GO:0031630	regulation of synaptic vesicle fusion to presynaptic active zone membrane	10	6	1.078385538413589	5.563872832369942	2.2253828879525983e-4	0.006783734183133733
	GO:0048285	organelle fission	373	88	57.19682094436653	1.538547047668868	1.4467930397055184e-5	4.402970874735021e-4			GO:0060048	cardiac muscle contraction	110	25	11.862240922549478	2.1075275880189173	2.2290993237517043e-4	0.006783734183133733
	GO:0050731	positive regulation of peptidyl-tyrosine phosphorylation	148	43	22.694717157550258	1.8947140738299275	1.4789604942722079e-5	4.4849607639025046e-4			GO:0043266	regulation of potassium ion transport	86	21	9.274115630356864	2.2643668503831162	2.444629982494284e-4	0.00741336201758514
	GO:0007507	heart development	475	107	72.83777466105657	1.4690179717586649	1.5879446751965176e-5	4.79850042342835e-4			GO:0021575	hindbrain morphogenesis	36	12	3.88218793828892	3.091040462427746	2.4936465327862756e-4	0.007535378360694301
	GO:0042129	regulation of T cell proliferation	130	39	19.934548854604955	1.9564024390243904	1.6177655354443488e-5	4.844082211130702e-4			GO:0098698	postsynaptic specialization assembly	22	9	2.3724481845098957	3.7935496584340513	2.585806367070287e-4	0.007732191722019931
	GO:0040017	positive regulation of locomotion	443	101	67.93080878915382	1.4868069702141715	1.6208854191956945e-5	4.844082211130702e-4			GO:0031629	synaptic vesicle fusion to presynaptic active zone membrane	22	9	2.3724481845098957	3.7935496584340513	2.585806367070287e-4	0.007732191722019931
	GO:0030193	regulation of blood coagulation	57	22	8.740532959326789	2.5170089858793325	1.625606708000049e-5	4.844082211130702e-4			GO:0099500	vesicle fusion to plasma membrane	22	9	2.3724481845098957	3.7935496584340513	2.585806367070287e-4	0.007732191722019931
	GO:1900046	regulation of hemostasis	57	22	8.740532959326789	2.5170089858793325	1.625606708000049e-5	4.844082211130702e-4			GO:0060080	inhibitory postsynaptic potential	14	7	1.5097397537790245	4.636560693641618	2.8889317389924063e-4	0.00857882774534008
	GO:0001578	microtubule bundle formation	61	23	9.353903693314633	2.4588664534186324	1.646997675419648e-5	4.878725569868133e-4			GO:0071625	vocalization behavior	14	7	1.5097397537790245	4.636560693641618	2.8889317389924063e-4	0.00857882774534008
	GO:0030098	lymphocyte differentiation	281	70	43.0892940626461	1.6245334606370974	1.6486022084150065e-5	4.878725569868133e-4			GO:0097107	postsynaptic density assembly	18	8	1.94109396914446	4.121387283236994	2.9029618300946414e-4	0.008590764974438694
	GO:0009628	response to abiotic stimulus	956	193	146.5956054230949	1.3165469690784775	1.7066715873759186e-5	5.033214970055029e-4			GO:0051240	positive regulation of multicellular organismal process	1399	190	150.86613682406107	1.2593946129977236	2.99240481176577e-4	0.008825023400197194
	GO:0001822	kidney development	246	63	37.72230014025246	1.6700996430696013	1.7267165138612484e-5	5.074890795190833e-4			GO:0099560	synaptic membrane adhesion	27	10	2.91164095371669	3.4344894026974955	3.093153043363106e-4	0.009090903910322664
	GO:0015701	bicarbonate transport	35	16	5.366993922393642	2.9811846689895467	1.937194944745535e-5	5.654764291090538e-4			GO:0051047	positive regulation of secretion	335	57	36.125915536855224	1.5778146838064018	3.137456793640414e-4	0.009189643072703766
	GO:0050829	defense response to Gram-negative bacterium	35	16	5.366993922393642	2.9811846689895467	1.937194944745535e-5	5.654764291090538e-4			GO:0097553	calcium ion transmembrane import into cytosol	107	24	11.538725261025402	2.079952460699044	3.63657194234035e-4	0.010615326669783973
	GO:0044706	multi-multicellular organism process	174	48	26.68162692847125	1.7989907485281749	2.217788715652702e-5	6.451885680586946e-4			GO:0007218	neuropeptide signaling pathway	65	17	7.0095059996883275	2.425277901289462	3.942223404531653e-4	0.011468529239895135
	GO:0000070	mitotic sister chromatid segregation	141	41	21.621318373071528	1.896276595744681	2.2667085778027563e-5	6.571923315778126e-4			GO:0032414	positive regulation of ion transmembrane transporter activity	83	20	8.950599968832789	2.234487081273069	4.106802846899349e-4	0.011906953389219667
	GO:0050819	negative regulation of coagulation	39	17	5.980364656381487	2.842636022514071	2.312881269972422e-5	6.660787603658834e-4			GO:0098657	import into cell	702	104	75.70266479663394	1.3737957610789981	4.1907009207409196e-4	0.012076047342581539
	GO:0060351	cartilage development involved in endochondral bone morphogenesis	39	17	5.980364656381487	2.842636022514071	2.312881269972422e-5	6.660787603658834e-4			GO:0035725	sodium ion transmembrane transport	108	24	11.64656381486676	2.060693641618497	4.2067993215622046e-4	0.012076047342581539
	GO:0018149	peptide cross-linking	22	12	3.3735390369331464	3.5570953436807096	2.34529407574513e-5	6.731543062891206e-4			GO:0051093	negative regulation of developmental process	758	111	81.74162381175003	1.3579373007763054	4.207338796821114e-4	0.012076047342581539
	GO:0055065	metal ion homeostasis	512	113	78.51145395044414	1.4392804401676829	2.40923506877877e-5	6.892018453419801e-4			GO:1903539	protein localization to postsynaptic membrane	28	10	3.019479507558049	3.31182906688687	4.350463091939982e-4	0.01244522475167631
	GO:0032964	collagen biosynthetic process	32	15	4.9069658719027585	3.0568788109756095	2.4340880111051177e-5	6.93998116654622e-4			GO:0008361	regulation of cell size	161	32	17.36200716845878	1.843104872006606	4.4482842413362533e-4	0.012600678187757071
	GO:0045069	regulation of viral genome replication	79	27	12.114071996259934	2.22881290521766	2.5475311671518952e-5	7.239374992217736e-4			GO:0033605	positive regulation of catecholamine secretion	11	6	1.1862240922549478	5.058066211245402	4.4488528208930234e-4	0.012600678187757071
	GO:0070206	protein trimerization	43	18	6.593735390369332	2.7298638684061256	2.6146911286328844e-5	7.381341863791913e-4			GO:0032252	secretory granule localization	11	6	1.1862240922549478	5.058066211245402	4.4488528208930234e-4	0.012600678187757071
	GO:0050830	defense response to Gram-positive bacterium	43	18	6.593735390369332	2.7298638684061256	2.6146911286328844e-5	7.381341863791913e-4			GO:0072507	divalent inorganic cation homeostasis	392	64	42.272713105812684	1.5139790020054265	4.465595201008643e-4	0.012606492768110584
	GO:0042476	odontogenesis	101	32	15.487611033193081	2.066167592368993	2.7484726622617472e-5	7.733571274600102e-4			GO:0008088	axo-dendritic transport	60	16	6.470313230481533	2.4728323699421964	4.576271441374402e-4	0.01287657754422135
	GO:0019724	B cell mediated immunity	88	29	13.494156147732586	2.149078436807095	2.839787564545837e-5	7.964397672853717e-4			GO:0021761	limbic system development	96	22	10.352501168770454	2.125090317919075	4.5932558558869907e-4	0.01288213129255626
	GO:0050867	positive regulation of cell activation	265	66	40.63581112669472	1.6241831569259089	2.8668437416667913e-5	7.99567516165697e-4			GO:0050771	negative regulation of axonogenesis	66	17	7.117344553529687	2.3885312664214395	4.784952102545592e-4	0.013376045258646994
	GO:0006468	protein phosphorylation	1586	299	243.20149602618048	1.2294332267093162	2.8695734674788476e-5	7.99567516165697e-4			GO:0060996	dendritic spine development	84	20	9.058438522674146	2.207886044591247	4.853534595716802e-4	0.01352371230533818
	GO:0043009	chordate embryonic development	536	117	82.1916783543712	1.423501774663269	2.911336452338098e-5	8.085789460830277e-4			GO:0015850	organic hydroxy compound transport	190	36	20.48932522985819	1.757012473379982	5.272359674630689e-4	0.014643168520284975
	GO:0031100	animal organ regeneration	67	24	10.2739597942964	2.3360029122679284	2.9427861754971474e-5	8.14677127681178e-4			GO:0061387	regulation of extent of cell growth	97	22	10.460339722611812	2.103182170311662	5.347143263195742e-4	0.014802962414434146
	GO:0050792	regulation of viral process	152	43	23.308087891538104	1.8448531771501924	3.022545575670499e-5	8.316355839136503e-4			GO:0031345	negative regulation of cell projection organization	156	31	16.822814399251985	1.842735660293464	5.441417884106681e-4	0.01501551391685001
	GO:0007492	endoderm development	63	23	9.660589060308556	2.380807200929152	3.023424635062444e-5	8.316355839136503e-4			GO:0001964	startle response	24	9	2.5881252921926134	3.4774205202312136	5.56656877209849e-4	0.015214106115334153
	GO:0006873	cellular ion homeostasis	504	111	77.28471248246845	1.4362478222996515	3.123631403312288e-5	8.564538243842191e-4			GO:0099590	neurotransmitter receptor internalization	24	9	2.5881252921926134	3.4774205202312136	5.56656877209849e-4	0.015214106115334153
	GO:0019882	antigen processing and presentation	157	44	24.07480130902291	1.8276370980270311	3.157585468827051e-5	8.630063214482087e-4			GO:0042491	inner ear auditory receptor cell differentiation	24	9	2.5881252921926134	3.4774205202312136	5.56656877209849e-4	0.015214106115334153
	GO:2000027	regulation of animal organ morphogenesis	186	50	28.521739130434785	1.7530487804878048	3.2072667011551204e-5	8.716847346636114e-4			GO:0007163	establishment or maintenance of cell polarity	184	35	19.842293906810035	1.7639089595375723	5.808070154089684e-4	0.015823764464253227
	GO:0042340	keratan sulfate catabolic process	11	8	1.6867695184665732	4.74279379157428	3.219070621440778e-5	8.716847346636114e-4			GO:0032535	regulation of cellular component size	321	54	34.6161757830762	1.5599643455242829	5.908450127016796e-4	0.0160463034778665
	GO:0045055	regulated exocytosis	687	144	105.34642356241234	1.3669187346895304	3.219809611842983e-5	8.716847346636114e-4			GO:0032253	dense core granule localization	8	5	0.8627084307308711	5.795700867052023	6.128315324392952e-4	0.016306157938597368
	GO:0001890	placenta development	129	38	19.781206171107996	1.9210153148043108	3.2483598074506403e-5	8.766485492937546e-4			GO:0099519	dense core granule cytoskeletal transport	8	5	0.8627084307308711	5.795700867052023	6.128315324392952e-4	0.016306157938597368
	GO:0010942	positive regulation of cell death	598	128	91.6989247311828	1.395872420262664	3.2685347492900085e-5	8.793280632729422e-4			GO:1901950	dense core granule transport	8	5	0.8627084307308711	5.795700867052023	6.128315324392952e-4	0.016306157938597368
	GO:0072001	renal system development	261	65	40.022440392706876	1.6240888701990466	3.292135343468949e-5	8.803342132446503e-4			GO:1990709	presynaptic active zone organization	8	5	0.8627084307308711	5.795700867052023	6.128315324392952e-4	0.016306157938597368
	GO:1902531	regulation of intracellular signal transduction	1547	292	237.22113136979897	1.2309190092547337	3.292790520292854e-5	8.803342132446503e-4			GO:0006538	glutamate catabolic process	8	5	0.8627084307308711	5.795700867052023	6.128315324392952e-4	0.016306157938597368
	GO:1904029	regulation of cyclin-dependent protein kinase activity	93	30	14.260869565217392	2.1036585365853657	3.304625039535214e-5	8.80754412710907e-4			GO:0098597	observational learning	8	5	0.8627084307308711	5.795700867052023	6.128315324392952e-4	0.016306157938597368
	GO:0002696	positive regulation of leukocyte activation	256	64	39.25572697522207	1.6303353658536586	3.327264083097248e-5	8.840427356390273e-4			GO:1990049	retrograde neuronal dense core vesicle transport	5	4	0.5391927692067945	7.418497109826589	6.156135134124385e-4	0.016306157938597368
	GO:0044419	interspecies interaction between organisms	710	148	108.87330528284245	1.3593782205427687	3.352742711570933e-5	8.880628997130169e-4			GO:0031547	brain-derived neurotrophic factor receptor signaling pathway	5	4	0.5391927692067945	7.418497109826589	6.156135134124385e-4	0.016306157938597368
	GO:0045595	regulation of cell differentiation	1435	273	220.04675081813932	1.2406454491374181	3.4498275500949305e-5	9.057291151947548e-4			GO:0072503	cellular divalent inorganic cation homeostasis	374	61	40.33161913666822	1.5124609749312232	6.176875449912522e-4	0.016310752341892082
	GO:2000351	regulation of endothelial cell apoptotic process	40	17	6.133707339878448	2.7715701219512194	3.451100217533032e-5	9.057291151947548e-4			GO:0006941	striated muscle contraction	137	28	14.773881876266168	1.8952364879119024	6.222267584300445e-4	0.0163301224490723
	GO:0003341	cilium movement	40	17	6.133707339878448	2.7715701219512194	3.451100217533032e-5	9.057291151947548e-4			GO:0051668	localization within membrane	137	28	14.773881876266168	1.8952364879119024	6.222267584300445e-4	0.0163301224490723
	GO:0072507	divalent inorganic cation homeostasis	392	90	60.11033193080879	1.4972467645594822	3.515464205583463e-5	9.198083479365023e-4			GO:0031346	positive regulation of cell projection organization	322	54	34.72401433691756	1.555119735755574	6.374275908864746e-4	0.01667805971032843
	GO:0009968	negative regulation of signal transduction	1037	205	159.01636278634876	1.289175506268081	3.6269127663635103e-5	9.460840535237582e-4			GO:0046513	ceramide biosynthetic process	45	13	4.85273492286115	2.678901734104046	6.726920142946513e-4	0.017494069292959692
	GO:0002455	humoral immune response mediated by circulating immunoglobulin	33	15	5.06030855539972	2.9642461197339243	3.832521437041603e-5	9.966878476573042e-4			GO:0008038	neuron recognition	45	13	4.85273492286115	2.678901734104046	6.726920142946513e-4	0.017494069292959692
	GO:0071219	cellular response to molecule of bacterial origin	163	45	24.994857410004677	1.8003703426604818	3.87142409985497e-5	0.0010037631910862644			GO:0140029	exocytic process	80	19	8.627084307308712	2.202366329479769	6.87418290952202e-4	0.017823032546682167
	GO:0002673	regulation of acute inflammatory response	68	24	10.427302477793361	2.3016499282639886	3.893644904484628e-5	0.0010064837521170805			GO:0090277	positive regulation of peptide hormone secretion	68	17	7.333021661212404	2.318280346820809	6.943460370345544e-4	0.01788620151531262
	GO:0016525	negative regulation of angiogenesis	85	28	13.034128097241702	2.148206599713056	3.910481456514958e-5	0.0010078003561504916			GO:0007200	phospholipase C-activating G protein-coupled receptor signaling pathway	74	18	7.980052984260558	2.2556241212310577	6.961071202650215e-4	0.01788620151531262
	GO:0001763	morphogenesis of a branching structure	178	48	27.294997662459092	1.7585639901342833	4.1950896376374835e-5	0.001077899393471286			GO:0006672	ceramide metabolic process	74	18	7.980052984260558	2.2556241212310577	6.961071202650215e-4	0.01788620151531262
	GO:0060706	cell differentiation involved in embryonic placenta development	23	12	3.5268817204301075	3.402439024390244	4.2201607574732236e-5	0.001077899393471286			GO:0030036	actin cytoskeleton organization	554	84	59.74255882811283	1.4060328457252562	7.270067733038399e-4	0.018624394413413594
	GO:0045589	regulation of regulatory T cell differentiation	23	12	3.5268817204301075	3.402439024390244	4.2201607574732236e-5	0.001077899393471286			GO:0070252	actin-mediated cell contraction	93	21	10.028985507246377	2.0939306358381504	7.533905126302365e-4	0.019242849343430624
	GO:0002687	positive regulation of leukocyte migration	103	32	15.794296400187005	2.026047833293867	4.2469178963333576e-5	0.0010815148185855453			GO:0099175	regulation of postsynapse organization	87	20	9.381954184198223	2.1317520430536177	7.842475039112617e-4	0.01991246177090665
	GO:0010035	response to inorganic substance	464	103	71.15100514259	1.4476253679562658	4.293815220401953e-5	0.0010902225509316437			GO:0098661	inorganic anion transmembrane transport	87	20	9.381954184198223	2.1317520430536177	7.842475039112617e-4	0.01991246177090665
	GO:0033631	cell-cell adhesion mediated by integrin	14	9	2.146797568957457	4.19229094076655	4.4223013159983005e-5	0.0011195336251887142			GO:0006536	glutamate metabolic process	35	11	3.7743493844475613	2.914409578860446	7.921411125125788e-4	0.020053554653637024
	GO:0030195	negative regulation of blood coagulation	37	16	5.6736792893875645	2.8200395517468686	4.526746232280665e-5	0.0011359221101003704			GO:0016188	synaptic vesicle maturation	12	6	1.2940626460963067	4.636560693641618	8.087155703833115e-4	0.020353070454632197
	GO:1900047	negative regulation of hemostasis	37	16	5.6736792893875645	2.8200395517468686	4.526746232280665e-5	0.0011359221101003704			GO:0007638	mechanosensory behavior	12	6	1.2940626460963067	4.636560693641618	8.087155703833115e-4	0.020353070454632197
	GO:0003416	endochondral bone growth	37	16	5.6736792893875645	2.8200395517468686	4.526746232280665e-5	0.0011359221101003704			GO:0051930	regulation of sensory perception of pain	30	10	3.2351566152407667	3.091040462427746	8.145596130728627e-4	0.020440206430968735
	GO:0061138	morphogenesis of a branching epithelium	164	45	25.148200093501636	1.7893924747174301	4.556397055566208e-5	0.0011400291408416676			GO:0007423	sensory organ development	447	70	48.20383356708742	1.4521666602009544	8.196244983214029e-4	0.02050733948861306
	GO:0070482	response to oxygen levels	295	71	45.23609163160356	1.5695431996692848	4.8350631300264624e-5	0.0011973010177408834			GO:0061053	somite development	75	18	8.087891538101916	2.225549132947977	8.252839181528415e-4	0.02058891449298746
	GO:0051383	kinetochore organization	17	10	2.6068256194483403	3.836083213773314	4.838911469895457e-5	0.0011973010177408834			GO:0048839	inner ear development	153	30	16.49929873772791	1.818259095545733	8.342889973850243e-4	0.02075324108857472
	GO:0010712	regulation of collagen metabolic process	30	14	4.600280504908836	3.043292682926829	4.841102926544938e-5	0.0011973010177408834			GO:0097120	receptor localization to synapse	46	13	4.960573476702509	2.6206647398843934	8.464541155727145e-4	0.02081452498522933
	GO:0009954	proximal/distal pattern formation	30	14	4.600280504908836	3.043292682926829	4.841102926544938e-5	0.0011973010177408834			GO:0042490	mechanoreceptor differentiation	46	13	4.960573476702509	2.6206647398843934	8.464541155727145e-4	0.02081452498522933
	GO:0002456	T cell mediated immunity	86	28	13.187470780738664	2.1232274532047644	4.9605687035603196e-5	0.0012163314461129903			GO:0035176	social behavior	46	13	4.960573476702509	2.6206647398843934	8.464541155727145e-4	0.02081452498522933
	GO:2000181	negative regulation of blood vessel morphogenesis	86	28	13.187470780738664	2.1232274532047644	4.9605687035603196e-5	0.0012163314461129903			GO:0051703	intraspecies interaction between organisms	46	13	4.960573476702509	2.6206647398843934	8.464541155727145e-4	0.02081452498522933
	GO:0016064	immunoglobulin mediated immune response	86	28	13.187470780738664	2.1232274532047644	4.9605687035603196e-5	0.0012163314461129903			GO:0060402	calcium ion transport into cytosol	120	25	12.940626460963067	1.9319002890173411	8.891695967304658e-4	0.021802438511831022
	GO:0008544	epidermis development	239	60	36.648901355773724	1.6371568527400757	5.085205955346339e-5	0.0012433400999653072			GO:0072659	protein localization to plasma membrane	231	41	24.910705937353903	1.6458786877862024	8.973421725235742e-4	0.021940143944721692
	GO:0060485	mesenchyme development	229	58	35.11547452080411	1.6516934710831825	5.155993989303109e-5	0.0012570664890965706			GO:0090066	regulation of anatomical structure size	418	66	45.076515505688015	1.464177061149985	9.173943814866359e-4	0.022366700516813377
	GO:0000819	sister chromatid segregation	160	44	24.534829359513793	1.7933689024390242	5.198865150357612e-5	0.0012639280657328336			GO:0021543	pallium development	154	30	16.60713729156927	1.8064522183019291	9.317188463411341e-4	0.022651589629743944
	GO:0072401	signal transduction involved in DNA integrity checkpoint	65	23	9.967274427302478	2.307551594746717	5.356559887825796e-5	0.0012949294917555204			GO:0010720	positive regulation of cell development	457	71	49.282219105501014	1.4406818785494744	9.420351960022222e-4	0.02283770071212167
	GO:0072422	signal transduction involved in DNA damage checkpoint	65	23	9.967274427302478	2.307551594746717	5.356559887825796e-5	0.0012949294917555204			GO:0099072	regulation of postsynaptic membrane neurotransmitter receptor levels	58	15	6.254636122798815	2.39822104843532	9.661055336047664e-4	0.023355261096890435
	GO:1903317	regulation of protein maturation	82	27	12.574100046750818	2.1472709696609162	5.38696082554857e-5	0.001298620724855557			GO:0021675	nerve development	64	16	6.901667445846969	2.318280346820809	9.872040481708755e-4	0.023798272869108017
	GO:0009719	response to endogenous stimulus	1355	258	207.77933613838243	1.24170191701917	5.492065657586309e-5	0.0013202495090589832			GO:0030010	establishment of cell polarity	121	25	13.048465014804426	1.9159341709262885	0.0010084434100900985	0.024205922877993204
	GO:0046631	alpha-beta T cell activation	118	35	18.094436652641424	1.9342961967755268	5.600008082873309e-5	0.001338730884523066			GO:0048640	negative regulation of developmental growth	95	21	10.244662614929094	2.049847885609979	0.0010097553472758758	0.024205922877993204
	GO:0051701	interaction with host	175	47	26.83496961196821	1.7514459930313588	5.600144343320679e-5	0.001338730884523066			GO:1903307	positive regulation of regulated secretory pathway	47	13	5.068412030543867	2.5649059156315337	0.0010563400561451886	0.025252117999548768
	GO:0007565	female pregnancy	151	42	23.154745208041142	1.8138830560491035	5.729398653575579e-5	0.0013658249790273783			GO:0022604	regulation of cell morphogenesis	428	67	46.15490104410161	1.4516334881962076	0.0010603579053958256	0.025277754289186043
	GO:0001649	osteoblast differentiation	185	49	28.368396446937822	1.7272742254449571	5.781055259101997e-5	0.0013743217793244693			GO:0051931	regulation of sensory perception	31	10	3.3429951690821254	2.9913294797687864	0.0010876023975938676	0.025855412122300754
	GO:0050728	negative regulation of inflammatory response	100	31	15.33426834969612	2.0216158536585365	5.826154624188895e-5	0.0013812170990273231			GO:0090257	regulation of muscle system process	191	35	20.597163783699546	1.6992630814393368	0.0011642346220021027	0.027600722447574715
	GO:0071222	cellular response to lipopolysaccharide	156	43	23.921458625525947	1.7975492495309568	5.930375915641495e-5	0.0014020519588990442			GO:0001756	somitogenesis	59	15	6.362474676640175	2.35757323405506	0.0011685391525673161	0.02762645456565484
	GO:0030003	cellular cation homeostasis	495	108	75.90462833099579	1.4228381374722838	5.98664294251261e-5	0.0014114662014462422			GO:0050906	detection of stimulus involved in sensory perception	65	16	7.0095059996883275	2.2826144953312584	0.0011808307282421548	0.027840355246632344
	GO:0060536	cartilage morphogenesis	27	13	4.140252454417952	3.1399051490514904	6.004935158121505e-5	0.0014119000966301028			GO:0060004	reflex	17	7	1.833255415303101	3.818344100646039	0.001222829253031854	0.028673007239123964
	GO:0071158	positive regulation of cell cycle arrest	74	25	11.347358578775129	2.2031558998022414	6.247784372681586e-5	0.0014609941549415088			GO:0016082	synaptic vesicle priming	17	7	1.833255415303101	3.818344100646039	0.001222829253031854	0.028673007239123964
	GO:0061982	meiosis I cell cycle process	74	25	11.347358578775129	2.2031558998022414	6.247784372681586e-5	0.0014609941549415088			GO:0016049	cell growth	415	65	44.75299984416394	1.452416602827495	0.0012331307853916673	0.028835772207714685
	GO:0002040	sprouting angiogenesis	105	32	16.100981767180926	1.9874564459930313	6.450943380398311e-5	0.001504378593303257			GO:0048589	developmental growth	540	81	58.2328190743338	1.3909682080924857	0.0012366528358795925	0.028839550645431148
	GO:0009792	embryo development ending in birth or egg hatching	551	118	84.49181860682562	1.3965849231995042	6.46837218514218e-5	0.001504378593303257			GO:0021694	cerebellar Purkinje cell layer formation	9	5	0.97054698457223	5.151734104046243	0.0012563953743658374	0.029063032622122953
	GO:0043542	endothelial cell migration	176	47	26.98831229546517	1.7414945953436807	6.524524987017166e-5	0.0015133371199616574			GO:0021702	cerebellar Purkinje cell differentiation	9	5	0.97054698457223	5.151734104046243	0.0012563953743658374	0.029063032622122953
	GO:0098868	bone growth	38	16	5.827021972884526	2.745827984595635	6.712849257928255e-5	0.001548647105686567			GO:0097119	postsynaptic density protein 95 clustering	9	5	0.97054698457223	5.151734104046243	0.0012563953743658374	0.029063032622122953
	GO:0035082	axoneme assembly	38	16	5.827021972884526	2.745827984595635	6.712849257928255e-5	0.001548647105686567			GO:0021510	spinal cord development	84	19	9.058438522674146	2.097491742361685	0.0012903037736108347	0.029610424635102214
	GO:0007568	aging	267	65	40.942496493688644	1.58759249109345	6.90201392363754e-5	0.0015880183241999293			GO:0035282	segmentation	84	19	9.058438522674146	2.097491742361685	0.0012903037736108347	0.029610424635102214
	GO:0072395	signal transduction involved in cell cycle checkpoint	66	23	10.12061711079944	2.2725886917960088	7.041646546834812e-5	0.001615813119383325			GO:0061061	muscle structure development	525	79	56.61524076671342	1.395383980181668	0.001290410022550481	0.029610424635102214
	GO:0045066	regulatory T cell differentiation	24	12	3.6802244039270686	3.260670731707317	7.264995860722934e-5	0.0016537982619820746			GO:0050795	regulation of behavior	48	13	5.176250584385227	2.5114703757225434	0.0013079677610375873	0.029853668418150462
	GO:0034080	CENP-A containing nucleosome assembly	24	12	3.6802244039270686	3.260670731707317	7.264995860722934e-5	0.0016537982619820746			GO:0086002	cardiac muscle cell action potential involved in contraction	48	13	5.176250584385227	2.5114703757225434	0.0013079677610375873	0.029853668418150462
	GO:0061641	CENP-A containing chromatin organization	24	12	3.6802244039270686	3.260670731707317	7.264995860722934e-5	0.0016537982619820746			GO:0048675	axon extension	110	23	11.862240922549478	1.938925380977404	0.0013319518273526842	0.030278959885853676
	GO:1901988	negative regulation of cell cycle phase transition	167	45	25.60822814399252	1.7572476997225062	7.328859444055702e-5	0.001663922533039313			GO:0006937	regulation of muscle contraction	130	26	14.019011999376655	1.8546242774566475	0.0013336572869788732	0.030278959885853676
	GO:0006953	acute-phase response	31	14	4.753623188405797	2.9451219512195124	7.587769640793329e-5	0.0017181593418809592			GO:0010469	regulation of signaling receptor activity	355	57	38.28268661368241	1.4889237157046324	0.0013404528436180563	0.030352945392955567
	GO:0002920	regulation of humoral immune response	46	18	7.053763440860215	2.551829268292683	7.645498766983838e-5	0.0017221435805316353			GO:1901379	regulation of potassium ion transmembrane transport	72	17	7.76437587657784	2.1894869942196533	0.0013826414421195254	0.03122586541123623
	GO:0042531	positive regulation of tyrosine phosphorylation of STAT protein	46	18	7.053763440860215	2.551829268292683	7.645498766983838e-5	0.0017221435805316353			GO:0086003	cardiac muscle cell contraction	60	15	6.470313230481533	2.318280346820809	0.0014055098220440154	0.03157613950989984
	GO:0071216	cellular response to biotic stimulus	182	48	27.90836839644694	1.719914232109354	7.680769281903643e-5	0.001725559214065368			GO:0051705	multi-organism behavior	60	15	6.470313230481533	2.318280346820809	0.0014055098220440154	0.03157613950989984
	GO:0007093	mitotic cell cycle checkpoint	148	41	22.694717157550258	1.8065878378378377	7.71003716262264e-5	0.0017276119824968016			GO:0048878	chemical homeostasis	915	127	98.67227676484339	1.2870889794371267	0.0014195707870464647	0.031808763693035924
	GO:0022617	extracellular matrix disassembly	54	20	8.280504908835905	2.415311653116531	7.77861147435166e-5	0.001738438637314738			GO:0043523	regulation of neuron apoptotic process	179	33	19.303101137603242	1.7095698646946749	0.0014284021074491005	0.031816865001925286
	GO:2001236	regulation of extrinsic apoptotic signaling pathway	134	38	20.5479195885928	1.8493356388787767	8.082334641801303e-5	0.0018016258674269812			GO:1904861	excitatory synapse assembly	22	8	2.3724481845098957	3.3720441408302677	0.0014302486439893292	0.031816865001925286
	GO:0031401	positive regulation of protein modification process	981	193	150.42917251051895	1.2829958230774967	8.264351375508738e-5	0.001837426515663627			GO:0051954	positive regulation of amine transport	32	10	3.4508337229234844	2.8978504335260116	0.0014310545200120206	0.031816865001925286
	GO:0090399	replicative senescence	12	8	1.8401122019635343	4.347560975609756	8.353077616596316e-5	0.0018523543179749247			GO:0002790	peptide secretion	472	72	50.8997974131214	1.414543940433036	0.001441632357313205	0.0319692219391781
	GO:0018057	peptidyl-lysine oxidation	5	5	0.766713417484806	6.521341463414633	8.441998373820425e-5	0.0018672481970135797			GO:0060401	cytosolic calcium ion transport	124	25	13.371980676328501	1.8695809248554915	0.001452988500237562	0.032138008528450404
	GO:0019835	cytolysis	21	11	3.2201963534361853	3.4159407665505226	8.48244070994486e-5	0.0018713703386310232			GO:0060563	neuroepithelial cell differentiation	43	12	4.637057815178432	2.587847829009276	0.0014976126218656516	0.03295515774577185
	GO:0036293	response to decreased oxygen levels	274	66	42.01589527816737	1.5708340751290724	8.568346942627869e-5	0.0018854757297854454			GO:0060113	inner ear receptor cell differentiation	43	12	4.637057815178432	2.587847829009276	0.0014976126218656516	0.03295515774577185
	GO:0010811	positive regulation of cell-substrate adhesion	102	31	15.640953716690042	1.9819763271162123	8.833055164592096e-5	0.0019387539494253034			GO:0030100	regulation of endocytosis	230	40	24.802867383512545	1.6127167630057804	0.0015327851708692997	0.03364287042557629
	GO:0001666	response to hypoxia	264	64	40.48246844319776	1.580931263858093	8.925829540928909e-5	0.0019541191102105076			GO:0033500	carbohydrate homeostasis	194	35	20.920679445223623	1.6729858172933676	0.0015413187065346223	0.03365800798849905
	GO:0043068	positive regulation of programmed cell death	550	117	84.33847592332866	1.3872671840354767	9.330253866024485e-5	0.0020374615439751175			GO:0042593	glucose homeostasis	194	35	20.920679445223623	1.6729858172933676	0.0015413187065346223	0.03365800798849905
	GO:0070613	regulation of protein processing	80	26	12.267414679756897	2.119435975609756	9.414603817448075e-5	0.0020506631969883092			GO:0106027	neuron projection organization	79	18	8.519245753467352	2.112863100899978	0.0015670576879889264	0.03413322101096692
	GO:1904894	positive regulation of STAT cascade	59	21	9.047218326320712	2.321155436130632	1.0148248717500863e-4	0.002204867607432719			GO:0051094	positive regulation of developmental process	1126	152	121.42621162537012	1.2517890327416092	0.001610195490174826	0.03498404480172242
	GO:0070374	positive regulation of ERK1 and ERK2 cascade	184	48	28.21505376344086	1.701219512195122	1.0272149634094063e-4	0.002226151216156446			GO:0021766	hippocampus development	73	17	7.8722144304191985	2.1594940216960965	0.001624880609655266	0.035213953010256295
	GO:0030326	embryonic limb morphogenesis	112	33	17.174380551659656	1.9214666811846688	1.0407372565945927e-4	0.0022386823108283918			GO:0098659	inorganic cation import across plasma membrane	67	16	7.225183107371046	2.214476749201967	0.0016652651762791848	0.03590780337393961
	GO:0035113	embryonic appendage morphogenesis	112	33	17.174380551659656	1.9214666811846688	1.0407372565945927e-4	0.0022386823108283918			GO:0099587	inorganic ion import across plasma membrane	67	16	7.225183107371046	2.214476749201967	0.0016652651762791848	0.03590780337393961
	GO:0048002	antigen processing and presentation of peptide antigen	126	36	19.321178120617112	1.8632404181184667	1.0408229340719277e-4	0.0022386823108283918			GO:0099505	regulation of presynaptic membrane potential	6	4	0.6470313230481534	6.182080924855491	0.0016885363453813529	0.035957863315292236
	GO:0042509	regulation of tyrosine phosphorylation of STAT protein	55	20	8.433847592332866	2.37139689578714	1.0479263836882247e-4	0.0022483260562030857			GO:0007197	adenylate cyclase-inhibiting G protein-coupled acetylcholine receptor signaling pathway	6	4	0.6470313230481534	6.182080924855491	0.0016885363453813529	0.035957863315292236
	GO:0043065	positive regulation of apoptotic process	546	116	83.72510518934082	1.3854864647547573	1.0559660066555843e-4	0.0022599252541441956			GO:0046958	nonassociative learning	6	4	0.6470313230481534	6.182080924855491	0.0016885363453813529	0.035957863315292236
	GO:0031295	T cell costimulation	47	18	7.207106124357177	2.497535028541775	1.0630460569882594e-4	0.0022691880730695566			GO:2001015	negative regulation of skeletal muscle cell differentiation	6	4	0.6470313230481534	6.182080924855491	0.0016885363453813529	0.035957863315292236
	GO:0006977	DNA damage response, signal transduction by p53 class mediator resulting in cell cycle arrest	51	19	7.820476858345021	2.429519368723099	1.0655823740934878e-4	0.0022691880730695566			GO:0060842	arterial endothelial cell differentiation	6	4	0.6470313230481534	6.182080924855491	0.0016885363453813529	0.035957863315292236
	GO:0000165	MAPK cascade	755	153	115.7737260402057	1.321543369407204	1.0882493622921263e-4	0.0023117217889086707			GO:1901214	regulation of neuron death	261	44	28.14586255259467	1.5632848315726529	0.0017448958191805808	0.03706607901041521
	GO:0002440	production of molecular mediator of immune response	160	43	24.534829359513793	1.7526105182926828	1.1198768378239965e-4	0.0023730328449890216			GO:0086014	atrial cardiac muscle cell action potential	18	7	1.94109396914446	3.60621387283237	0.0018162593885007183	0.03801740993198333
	GO:0061061	muscle structure development	525	112	80.50490883590463	1.3912195121951219	1.1628596316581863e-4	0.0024540492329164806			GO:0086026	atrial cardiac muscle cell to AV node cell signaling	18	7	1.94109396914446	3.60621387283237	0.0018162593885007183	0.03801740993198333
	GO:0048732	gland development	372	84	57.04347826086957	1.472560975609756	1.1638289883442177e-4	0.0024540492329164806			GO:0086066	atrial cardiac muscle cell to AV node cell communication	18	7	1.94109396914446	3.60621387283237	0.0018162593885007183	0.03801740993198333
	GO:0051604	protein maturation	251	61	38.48901355773726	1.584867845690409	1.1991263366339933e-4	0.002522279956125718			GO:0072079	nephron tubule formation	18	7	1.94109396914446	3.60621387283237	0.0018162593885007183	0.03801740993198333
	GO:0097190	apoptotic signaling pathway	520	111	79.73819541841982	1.3920555816135085	1.2149529524330127e-4	0.00254653233748407			GO:2000369	regulation of clathrin-dependent endocytosis	18	7	1.94109396914446	3.60621387283237	0.0018162593885007183	0.03801740993198333
	GO:0043900	regulation of multi-organism process	298	70	45.69611968209444	1.5318587330168603	1.2165908393946268e-4	0.00254653233748407			GO:1903861	positive regulation of dendrite extension	18	7	1.94109396914446	3.60621387283237	0.0018162593885007183	0.03801740993198333
	GO:0001523	retinoid metabolic process	64	22	9.813931743805517	2.2417111280487805	1.2671173506317857e-4	0.0026458396844579036			GO:0006904	vesicle docking involved in exocytosis	44	12	4.744896369019791	2.529033105622701	0.001860480092316652	0.03884827287654868
	GO:0007167	enzyme linked receptor protein signaling pathway	861	171	132.0280504908836	1.2951793150335684	1.2933728079511653e-4	0.00269410811597983			GO:0035315	hair cell differentiation	28	9	3.019479507558049	2.9806461601981833	0.0019755627390868336	0.04081635198462309
	GO:0032102	negative regulation of response to external stimulus	257	62	39.40906965871903	1.5732419094618961	1.323066537981532e-4	0.0027492874162124716			GO:0030431	sleep	23	8	2.4802867383512543	3.2254335260115607	0.001988025533625315	0.04081635198462309
	GO:0140014	mitotic nuclear division	252	61	38.642356241234225	1.5785786875725898	1.3503062493391838e-4	0.0027949801394811956			GO:2000311	regulation of AMPA receptor activity	23	8	2.4802867383512543	3.2254335260115607	0.001988025533625315	0.04081635198462309
	GO:0051048	negative regulation of secretion	176	46	26.98831229546517	1.7044415188470066	1.3515692820842418e-4	0.0027949801394811956			GO:0095500	acetylcholine receptor signaling pathway	23	8	2.4802867383512543	3.2254335260115607	0.001988025533625315	0.04081635198462309
	GO:1901701	cellular response to oxygen-containing compound	920	181	141.07526881720432	1.2830030487804875	1.3857259991456594e-4	0.002858726087660589			GO:1903831	signal transduction involved in cellular response to ammonium ion	23	8	2.4802867383512543	3.2254335260115607	0.001988025533625315	0.04081635198462309
	GO:0072503	cellular divalent inorganic cation homeostasis	374	84	57.35016362786349	1.4646863179861744	1.4096313478939582e-4	0.0029010686397184533			GO:1905144	response to acetylcholine	23	8	2.4802867383512543	3.2254335260115607	0.001988025533625315	0.04081635198462309
	GO:0072431	signal transduction involved in mitotic G1 DNA damage checkpoint	52	19	7.973819541841983	2.3827978424015006	1.4401424992205314e-4	0.002949714302699427			GO:1905145	cellular response to acetylcholine	23	8	2.4802867383512543	3.2254335260115607	0.001988025533625315	0.04081635198462309
	GO:1902400	intracellular signal transduction involved in G1 DNA damage checkpoint	52	19	7.973819541841983	2.3827978424015006	1.4401424992205314e-4	0.002949714302699427			GO:0007189	adenylate cyclase-activating G protein-coupled receptor signaling pathway	81	18	8.73492286115007	2.060693641618497	0.002111995136391931	0.043155100620275125
	GO:0031294	lymphocyte costimulation	48	18	7.360448807854137	2.445503048780488	1.4593750003744077e-4	0.002981989584098373			GO:0048814	regulation of dendrite morphogenesis	81	18	8.73492286115007	2.060693641618497	0.002111995136391931	0.043155100620275125
	GO:1902105	regulation of leukocyte differentiation	222	55	34.04207573632539	1.615647659854977	1.4913901767510396e-4	0.0030401687641039006			GO:0055010	ventricular cardiac muscle tissue morphogenesis	39	11	4.205703599812996	2.6154957759004005	0.0021248127845860942	0.043313879613581616
	GO:0097421	liver regeneration	29	13	4.446937821411875	2.923359966358284	1.503481904516768e-4	0.0030575549062945265			GO:0009582	detection of abiotic stimulus	94	20	10.136824061087735	1.9730045504857954	0.002146122220379576	0.043644599277956206
	GO:0007127	meiosis I	69	23	10.580645161290322	2.173780487804878	1.527661883642395e-4	0.003099383991824831			GO:0097091	synaptic vesicle clustering	14	6	1.5097397537790245	3.9741948802642444	0.0021727690357942198	0.044082042234482255
	GO:0050777	negative regulation of immune response	105	31	16.100981767180926	1.925348432055749	1.5984468282326247e-4	0.0032353468584651853			GO:0051649	establishment of localization in cell	1905	242	205.43244506778868	1.1780028219015977	0.00227477220658856	0.04596589439618191
	GO:0072676	lymphocyte migration	78	25	11.960729312762973	2.0901735459662287	1.6355828414216234e-4	0.003302722810607146			GO:0099566	regulation of postsynaptic cytosolic calcium ion concentration	10	5	1.078385538413589	4.636560693641618	0.002290252459936415	0.04596589439618191
	GO:0060349	bone morphogenesis	96	29	14.720897615708274	1.9699885670731707	1.6562447092360877e-4	0.003336594388418804			GO:0031223	auditory behavior	10	5	1.078385538413589	4.636560693641618	0.002290252459936415	0.04596589439618191
	GO:0045088	regulation of innate immune response	301	70	46.156147732585325	1.5165910380034031	1.6772592101310657e-4	0.003371016051837191			GO:0048484	enteric nervous system development	10	5	1.078385538413589	4.636560693641618	0.002290252459936415	0.04596589439618191
	GO:0045597	positive regulation of cell differentiation	825	164	126.507713884993	1.2963636363636364	1.6980079889716837e-4	0.003404744056391353			GO:0051148	negative regulation of muscle cell differentiation	45	12	4.85273492286115	2.4728323699421964	0.0022924030297792886	0.04596589439618191
	GO:0006898	receptor-mediated endocytosis	254	61	38.94904160822814	1.5661489341271366	1.7058905835587446e-4	0.0034125764541028314			GO:0001662	behavioral fear response	34	10	3.666510830606202	2.727388643318599	0.002381181555829004	0.047430822458217635
	GO:0006875	cellular metal ion homeostasis	447	97	68.54417952314165	1.4151456866917664	1.7275609249334245e-4	0.0034478901994834067			GO:0002209	behavioral defense response	34	10	3.666510830606202	2.727388643318599	0.002381181555829004	0.047430822458217635
	GO:0045581	negative regulation of T cell differentiation	33	14	5.06030855539972	2.7666297117516625	1.7316785606480423e-4	0.0034480894216894426			GO:0022603	regulation of anatomical structure morphogenesis	870	120	93.81954184198223	1.2790512258321707	0.0023820420041356094	0.047430822458217635
	GO:0060541	respiratory system development	168	44	25.761570827489482	1.7079703832752613	1.7783920716474277e-4	0.003532907583073663
	GO:0033209	tumor necrosis factor-mediated signaling pathway	101	30	15.487611033193081	1.9370321178459309	1.7990017520608248e-4	0.0035655965441538104
	GO:0046427	positive regulation of JAK-STAT cascade	57	20	8.740532959326789	2.2881899871630296	1.846223289906357e-4	0.0036423651204543347
	GO:0007260	tyrosine phosphorylation of STAT protein	57	20	8.740532959326789	2.2881899871630296	1.846223289906357e-4	0.0036423651204543347
	GO:0071295	cellular response to vitamin	26	12	3.9869097709209913	3.0098499061913695	1.923431460771896e-4	0.0037644482595873374
	GO:0072413	signal transduction involved in mitotic cell cycle checkpoint	53	19	8.127162225338944	2.337839392544869	1.92564994868194e-4	0.0037644482595873374
	GO:1902402	signal transduction involved in mitotic DNA damage checkpoint	53	19	8.127162225338944	2.337839392544869	1.92564994868194e-4	0.0037644482595873374
	GO:1902403	signal transduction involved in mitotic DNA integrity checkpoint	53	19	8.127162225338944	2.337839392544869	1.92564994868194e-4	0.0037644482595873374
	GO:0016101	diterpenoid metabolic process	70	23	10.733987844787285	2.1427264808362367	1.9493006716531092e-4	0.003793400989597955
	GO:0046849	bone remodeling	70	23	10.733987844787285	2.1427264808362367	1.9493006716531092e-4	0.003793400989597955
	GO:0023014	signal transduction by protein phosphorylation	764	153	117.15381019167836	1.3059754501340823	1.9625902025610653e-4	0.0038106219724839503
	GO:1905517	macrophage migration	41	16	6.287050023375409	2.544913741820345	1.9703905542134414e-4	0.0038171313174401255
	GO:0045453	bone resorption	49	18	7.513791491351099	2.3955948232951716	1.979454373139955e-4	0.003826053475289886
	GO:0072577	endothelial cell apoptotic process	45	17	6.900420757363254	2.4636178861788616	1.9980076960190996e-4	0.0038532364151091943
	GO:2000116	regulation of cysteine-type endopeptidase activity	204	51	31.281907433380084	1.6303353658536586	2.0133504769337396e-4	0.0038727747438999024
	GO:0035296	regulation of tube diameter	97	29	14.874240299205237	1.9496794065878802	2.0216768646785788e-4	0.0038727747438999024
	GO:0097746	regulation of blood vessel diameter	97	29	14.874240299205237	1.9496794065878802	2.0216768646785788e-4	0.0038727747438999024
	GO:2000117	negative regulation of cysteine-type endopeptidase activity	79	25	12.114071996259934	2.063715652979315	2.0490882850521253e-4	0.00390783903607052
	GO:1902106	negative regulation of leukocyte differentiation	79	25	12.114071996259934	2.063715652979315	2.0490882850521253e-4	0.00390783903607052
	GO:0031399	regulation of protein modification process	1496	277	229.40065451145395	1.2074943752445546	2.1400046316755184e-4	0.00407066788745406
	GO:0045787	positive regulation of cell cycle	330	75	50.6030855539972	1.4821230598669624	2.1439546552426414e-4	0.00407066788745406
	GO:0051251	positive regulation of lymphocyte activation	225	55	34.50210378681627	1.5941056910569105	2.1610627432266938e-4	0.004094092817300549
	GO:0019079	viral genome replication	102	30	15.640953716690042	1.918041606886657	2.1805418502274243e-4	0.004121896510716246
	GO:0002286	T cell activation involved in immune response	75	24	11.50070126227209	2.086829268292683	2.2549744443745023e-4	0.0042532287212356
	GO:1904035	regulation of epithelial cell apoptotic process	62	21	9.507246376811594	2.2088414634146343	2.2676661508036489e-4	0.004258448775973067
	GO:0031341	regulation of cell killing	62	21	9.507246376811594	2.2088414634146343	2.2676661508036489e-4	0.004258448775973067
	GO:0061844	antimicrobial humoral immune response mediated by antimicrobial peptide	30	13	4.600280504908836	2.8259146341463413	2.2830013724117748e-4	0.004268565964714128
	GO:1902042	negative regulation of extrinsic apoptotic signaling pathway via death domain receptors	30	13	4.600280504908836	2.8259146341463413	2.2830013724117748e-4	0.004268565964714128
	GO:1901991	negative regulation of mitotic cell cycle phase transition	155	41	23.768115942028988	1.7249999999999999	2.3156986031280802e-4	0.004320288133053301
	GO:0051247	positive regulation of protein metabolic process	1372	256	210.38616175783076	1.2168100689753254	2.3283092613013423e-4	0.004334392642188312
	GO:0006887	exocytosis	784	156	120.22066386161758	1.297613862618218	2.3346840893601062e-4	0.004336852565993167
	GO:0072006	nephron development	126	35	19.321178120617112	1.8114837398373982	2.361192667974521e-4	0.004369992237207158
	GO:0048762	mesenchymal cell differentiation	185	47	28.368396446937822	1.6567732366512853	2.3627084573107915e-4	0.004369992237207158
	GO:0002253	activation of immune response	429	93	65.78401122019636	1.4137173801807947	2.4215809362782004e-4	0.004469248945191294
	GO:0006775	fat-soluble vitamin metabolic process	34	14	5.213651238896681	2.6852582496413198	2.5314963046674244e-4	0.0046570116813702675
	GO:0007229	integrin-mediated signaling pathway	89	27	13.647498831229546	1.9783844889010689	2.539596209369943e-4	0.0046570116813702675
	GO:0051983	regulation of chromosome segregation	89	27	13.647498831229546	1.9783844889010689	2.539596209369943e-4	0.0046570116813702675
	GO:0007369	gastrulation	146	39	22.388031790556337	1.742002171734046	2.6162926414818877e-4	0.004787425042472828
	GO:0072678	T cell migration	50	18	7.66713417484806	2.3476829268292683	2.6543613446694536e-4	0.004846750863819841
	GO:0000075	cell cycle checkpoint	191	48	29.28845254791959	1.6388711531094369	2.681564543414172e-4	0.004886026945133849
	GO:0003006	developmental process involved in reproduction	508	107	77.89808321645629	1.3735896389475706	2.726178732791462e-4	0.004956793619664476
	GO:0071156	regulation of cell cycle arrest	94	28	14.414212248714353	1.9425272444213804	2.7649118509509574e-4	0.005016590592993893
	GO:0007517	muscle organ development	322	73	49.376344086021504	1.4784407665505226	2.798541680626432e-4	0.005066169838203447
	GO:0042592	homeostatic process	1520	280	233.08087891538102	1.2012997432605905	2.804044130909622e-4	0.005066169838203447
	GO:0048878	chemical homeostasis	915	178	140.3085553997195	1.2686325469812074	2.8654282952444987e-4	0.005141107440249478
	GO:0035107	appendage morphogenesis	132	36	20.24123422159888	1.7785476718403546	2.869483178605803e-4	0.005141107440249478
	GO:0035108	limb morphogenesis	132	36	20.24123422159888	1.7785476718403546	2.869483178605803e-4	0.005141107440249478
	GO:0051302	regulation of cell division	132	36	20.24123422159888	1.7785476718403546	2.869483178605803e-4	0.005141107440249478
	GO:0060350	endochondral bone morphogenesis	63	21	9.660589060308556	2.1737804878048776	2.9162631117185533e-4	0.005203195431344829
	GO:0001708	cell fate specification	63	21	9.660589060308556	2.1737804878048776	2.9162631117185533e-4	0.005203195431344829
	GO:0032270	positive regulation of cellular protein metabolic process	1288	241	197.50537634408602	1.2202199477351916	3.0360498414039316e-4	0.005397242604237925
	GO:0051336	regulation of hydrolase activity	1045	200	160.24310425432446	1.2481036293616523	3.037599834359028e-4	0.005397242604237925
	GO:0071495	cellular response to endogenous stimulus	1146	217	175.73071528751754	1.234843889669263	3.135407433981774e-4	0.00555951789223793
	GO:0050671	positive regulation of lymphocyte proliferation	109	31	16.714352501168772	1.854693443723428	3.3393461797670554e-4	0.0058993813883440925
	GO:0034103	regulation of tissue remodeling	55	19	8.433847592332866	2.252827050997783	3.3408288915581785e-4	0.0058993813883440925
	GO:0030449	regulation of complement activation	31	13	4.753623188405797	2.7347560975609757	3.383830111762798e-4	0.005950825823595969
	GO:2000257	regulation of protein activation cascade	31	13	4.753623188405797	2.7347560975609757	3.383830111762798e-4	0.005950825823595969
	GO:0000302	response to reactive oxygen species	198	49	30.361851332398317	1.6138673318551366	3.4293938981089234e-4	0.006018621356558442
	GO:0002790	peptide secretion	472	100	72.3777466105657	1.3816401405539478	3.4434193012278236e-4	0.006030902947579017
	GO:0002544	chronic inflammatory response	17	9	2.6068256194483403	3.452474892395983	3.462014651414158e-4	0.006038823117568354
	GO:0050832	defense response to fungus	17	9	2.6068256194483403	3.452474892395983	3.462014651414158e-4	0.006038823117568354
	GO:0051047	positive regulation of secretion	335	75	51.369798971482005	1.4600018201674554	3.4731423567069264e-4	0.006045944767800982
	GO:0051783	regulation of nuclear division	178	45	27.294997662459092	1.6486537407508908	3.565615466791794e-4	0.006194354642916433
	GO:0061041	regulation of wound healing	100	29	15.33426834969612	1.8911890243902438	3.58509545677288e-4	0.0062156139818232035
	GO:0045060	negative thymic T cell selection	11	7	1.6867695184665732	4.149944567627494	3.6790397341968095e-4	0.006340064055999402
	GO:0060707	trophoblast giant cell differentiation	11	7	1.6867695184665732	4.149944567627494	3.6790397341968095e-4	0.006340064055999402
	GO:0070208	protein heterotrimerization	11	7	1.6867695184665732	4.149944567627494	3.6790397341968095e-4	0.006340064055999402
	GO:0051781	positive regulation of cell division	64	21	9.813931743805517	2.1398151676829267	3.7216598787614963e-4	0.006395191730204471
	GO:0007566	embryo implantation	39	15	5.980364656381487	2.5082082551594747	3.7388518238024027e-4	0.006395191730204471
	GO:0001913	T cell mediated cytotoxicity	39	15	5.980364656381487	2.5082082551594747	3.7388518238024027e-4	0.006395191730204471
	GO:0048146	positive regulation of fibroblast proliferation	43	16	6.593735390369332	2.426545660805445	3.7408369244495976e-4	0.006395191730204471
	GO:0016032	viral process	648	131	99.36605890603086	1.31835761065944	3.751757174625947e-4	0.00640110935837771
	GO:0048565	digestive tract development	110	31	16.86769518466573	1.8378325942350333	3.978410863882953e-4	0.006760935056206634
	GO:0032946	positive regulation of mononuclear cell proliferation	110	31	16.86769518466573	1.8378325942350333	3.978410863882953e-4	0.006760935056206634
	GO:0043281	regulation of cysteine-type endopeptidase activity involved in apoptotic process	184	46	28.21505376344086	1.6303353658536586	4.0333715750007215e-4	0.006840789497362883
	GO:0010948	negative regulation of cell cycle process	246	58	37.72230014025246	1.5375520523497916	4.0468304516494413e-4	0.006850078685612527
	GO:1901343	negative regulation of vasculature development	96	28	14.720897615708274	1.9020579268292683	4.0556647071854357e-4	0.006851518605721537
	GO:0009612	response to mechanical stimulus	179	45	27.448340345956055	1.6394433846573102	4.0694260963891615e-4	0.006861260267035714
	GO:0033002	muscle cell proliferation	164	42	25.148200093501636	1.6700996430696013	4.127176533389454e-4	0.006944986080303587
	GO:0045580	regulation of T cell differentiation	115	32	17.63440860215054	1.8146341463414632	4.141981833565289e-4	0.0069562599013028
	GO:0044403	symbiont process	690	138	105.80645161290323	1.3042682926829268	4.25358902975459e-4	0.007116210797384925
	GO:2001237	negative regulation of extrinsic apoptotic signaling pathway	87	26	13.340813464235625	1.948906644238856	4.253805801746058e-4	0.007116210797384925
	GO:0033273	response to vitamin	78	24	11.960729312762973	2.00656660412758	4.348893252410502e-4	0.0072611287727990135
	GO:0051891	positive regulation of cardioblast differentiation	6	5	0.9200561009817672	5.434451219512195	4.4193325184138654e-4	0.007350137921129416
	GO:0060385	axonogenesis involved in innervation	6	5	0.9200561009817672	5.434451219512195	4.4193325184138654e-4	0.007350137921129416
	GO:0071900	regulation of protein serine/threonine kinase activity	453	96	69.46423562412342	1.3820061379421742	4.445654116168596e-4	0.007379613853957232
	GO:0043516	regulation of DNA damage response, signal transduction by p53 class mediator	28	12	4.293595137914914	2.7948606271777	4.494979249003439e-4	0.007432738326579482
	GO:0045143	homologous chromosome segregation	28	12	4.293595137914914	2.7948606271777	4.494979249003439e-4	0.007432738326579482
	GO:0071456	cellular response to hypoxia	130	35	19.934548854604955	1.7557457786116324	4.505085942551057e-4	0.007435124530571764
	GO:0002062	chondrocyte differentiation	106	30	16.25432445067789	1.8456626783248964	4.5270837862521063e-4	0.007457088877853278
	GO:0010648	negative regulation of cell communication	1130	213	173.27723235156617	1.2292440103604574	4.6156751436920995e-4	0.007585276323165904
	GO:0003170	heart valve development	52	18	7.973819541841983	2.257387429643527	4.622581585895791e-4	0.007585276323165904
	GO:0034614	cellular response to reactive oxygen species	140	37	21.46797568957457	1.7234973867595818	4.649269533729683e-4	0.007614509759249646
	GO:0002064	epithelial cell development	175	44	26.83496961196821	1.639651567944251	4.6773568511904173e-4	0.007645919332745936
	GO:0043123	positive regulation of I-kappaB kinase/NF-kappaB signaling	165	42	25.3015427769986	1.6599778270509977	4.7315340699727315e-4	0.007719776689830035
	GO:1901136	carbohydrate derivative catabolic process	160	41	24.534829359513793	1.6710937499999998	4.742207153947131e-4	0.007722508879539711
	GO:0050790	regulation of catalytic activity	1903	341	291.8111266947172	1.1685640772592696	4.7779361318134317e-4	0.00776595603848918
	GO:0043154	negative regulation of cysteine-type endopeptidase activity involved in apoptotic process	74	23	11.347358578775129	2.0269034278180618	4.8397279280765204e-4	0.00785152080883794
	GO:0046636	negative regulation of alpha-beta T cell activation	32	13	4.9069658719027585	2.6492949695121952	4.905658857077277e-4	0.00792850552004467
	GO:0072604	interleukin-6 secretion	32	13	4.9069658719027585	2.6492949695121952	4.905658857077277e-4	0.00792850552004467
	GO:0023057	negative regulation of signaling	1132	213	173.5839177185601	1.2270722011548736	5.094539932257725e-4	0.008218297311773645
	GO:0048247	lymphocyte chemotaxis	40	15	6.133707339878448	2.4455030487804876	5.142837271396861e-4	0.008280643426478022
	GO:0042102	positive regulation of T cell proliferation	79	24	12.114071996259934	1.981167026860142	5.352444510894339e-4	0.008601999773875508
	GO:1903531	negative regulation of secretion by cell	161	41	24.688172043010752	1.6607142857142858	5.43813930858672e-4	0.008687417197282853
	GO:1903706	regulation of hemopoiesis	329	73	50.44974287050024	1.446984580028171	5.438391241900931e-4	0.008687417197282853
	GO:0031348	negative regulation of defense response	151	39	23.154745208041142	1.6843199806170246	5.446085355556018e-4	0.008687417197282853
	GO:0030323	respiratory tube development	151	39	23.154745208041142	1.6843199806170246	5.446085355556018e-4	0.008687417197282853
	GO:0001667	ameboidal-type cell migration	340	75	52.13651238896681	1.4385312051649928	5.508762067026884e-4	0.00877109388853891
	GO:0002698	negative regulation of immune effector process	93	27	14.260869565217392	1.893292682926829	5.529440010481057e-4	0.008771470271709507
	GO:0002504	antigen processing and presentation of peptide or polysaccharide antigen via MHC class II	93	27	14.260869565217392	1.893292682926829	5.529440010481057e-4	0.008771470271709507
	GO:0061045	negative regulation of wound healing	57	19	8.740532959326789	2.173780487804878	5.58491975803932e-4	0.00881672603970458
	GO:1905818	regulation of chromosome separation	57	19	8.740532959326789	2.173780487804878	5.58491975803932e-4	0.00881672603970458
	GO:0070665	positive regulation of leukocyte proliferation	112	31	17.174380551659656	1.8050141550522647	5.588789286412599e-4	0.00881672603970458
	GO:0044843	cell cycle G1/S phase transition	223	53	34.195418419822346	1.5499152356994423	5.755469667971802e-4	0.009063016640464956
	GO:0071214	cellular response to abiotic stimulus	276	63	42.32258064516129	1.4885670731707317	5.873580298798586e-4	0.009215185763124217
	GO:0104004	cellular response to environmental stimulus	276	63	42.32258064516129	1.4885670731707317	5.873580298798586e-4	0.009215185763124217
	GO:0046596	regulation of viral entry into host cell	25	11	3.83356708742403	2.869390243902439	5.919545418329175e-4	0.00927035379198923
	GO:0007204	positive regulation of cytosolic calcium ion concentration	239	56	36.648901355773724	1.528013062557404	5.935142649459157e-4	0.009277849584272949
	GO:0046135	pyrimidine nucleoside catabolic process	18	9	2.7601683029453015	3.260670731707317	5.984950206618933e-4	0.009321750031434426
	GO:0003422	growth plate cartilage morphogenesis	18	9	2.7601683029453015	3.260670731707317	5.984950206618933e-4	0.009321750031434426
	GO:0010965	regulation of mitotic sister chromatid separation	53	18	8.127162225338944	2.2147952139898757	6.009574999320533e-4	0.009326251834388573
	GO:0044784	metaphase/anaphase transition of cell cycle	53	18	8.127162225338944	2.2147952139898757	6.009574999320533e-4	0.009326251834388573
	GO:0003018	vascular process in circulatory system	127	34	19.47452080411407	1.745870942961398	6.02719109607186e-4	0.009336706495756084
	GO:0034599	cellular response to oxidative stress	255	59	39.10238429172511	1.5088593974175035	6.038219485329233e-4	0.009336936869026211
	GO:0051480	regulation of cytosolic calcium ion concentration	271	62	41.55586722767649	1.4919674196741965	6.074250617915666e-4	0.009375758777509397
	GO:0090068	positive regulation of cell cycle process	234	55	35.88218793828892	1.5327939337085679	6.103217072641609e-4	0.009403556358601487
	GO:0050715	positive regulation of cytokine secretion	103	29	15.794296400187005	1.8361058489225668	6.134158657173927e-4	0.009417414954537861
	GO:0050880	regulation of blood vessel size	103	29	15.794296400187005	1.8361058489225668	6.134158657173927e-4	0.009417414954537861
	GO:0046632	alpha-beta T cell differentiation	89	26	13.647498831229546	1.9051109893121403	6.257004615637385e-4	0.009521395627796126
	GO:0019886	antigen processing and presentation of exogenous peptide antigen via MHC class II	89	26	13.647498831229546	1.9051109893121403	6.257004615637385e-4	0.009521395627796126
	GO:0042089	cytokine biosynthetic process	89	26	13.647498831229546	1.9051109893121403	6.257004615637385e-4	0.009521395627796126
	GO:0042107	cytokine metabolic process	89	26	13.647498831229546	1.9051109893121403	6.257004615637385e-4	0.009521395627796126
	GO:0030324	lung development	147	38	22.541374474053296	1.685788949726232	6.257360911299248e-4	0.009521395627796126
	GO:1902041	regulation of extrinsic apoptotic signaling pathway via death domain receptors	49	17	7.513791491351099	2.2625062220009955	6.402153312659031e-4	0.009724474288361028
	GO:0002478	antigen processing and presentation of exogenous peptide antigen	113	31	17.327723235156615	1.7890405784588819	6.590869096227969e-4	0.009912246658564173
	GO:0002706	regulation of lymphocyte mediated immunity	113	31	17.327723235156615	1.7890405784588819	6.590869096227969e-4	0.009912246658564173
	GO:0010955	negative regulation of protein processing	29	12	4.446937821411875	2.6984861227922625	6.606624433347363e-4	0.009912246658564173
	GO:1903318	negative regulation of protein maturation	29	12	4.446937821411875	2.6984861227922625	6.606624433347363e-4	0.009912246658564173
	GO:0046633	alpha-beta T cell proliferation	29	12	4.446937821411875	2.6984861227922625	6.606624433347363e-4	0.009912246658564173
	GO:0006882	cellular zinc ion homeostasis	29	12	4.446937821411875	2.6984861227922625	6.606624433347363e-4	0.009912246658564173
	GO:0048333	mesodermal cell differentiation	29	12	4.446937821411875	2.6984861227922625	6.606624433347363e-4	0.009912246658564173
	GO:0055123	digestive system development	118	32	18.094436652641424	1.7684993799090531	6.766474715214077e-4	0.01010452593957004
	GO:1902850	microtubule cytoskeleton organization involved in mitosis	118	32	18.094436652641424	1.7684993799090531	6.766474715214077e-4	0.01010452593957004
	GO:0002793	positive regulation of peptide secretion	214	51	32.815334268349694	1.5541514702530204	6.770103024065222e-4	0.01010452593957004
	GO:0006323	DNA packaging	123	33	18.86115007012623	1.7496281975014871	6.909130690700982e-4	0.010294124928402053
	GO:0014002	astrocyte development	33	13	5.06030855539972	2.569013303769401	6.968746049755836e-4	0.010316486839998503
	GO:0006336	DNA replication-independent nucleosome assembly	33	13	5.06030855539972	2.569013303769401	6.968746049755836e-4	0.010316486839998503
	GO:0048662	negative regulation of smooth muscle cell proliferation	41	15	6.287050023375409	2.3858566329565734	6.97309499284815e-4	0.010316486839998503
	GO:0019725	cellular homeostasis	756	148	115.92706872370267	1.2766647309330235	7.039270726003632e-4	0.010316486839998503
	GO:0040037	negative regulation of fibroblast growth factor receptor signaling pathway	15	8	2.300140252454418	3.478048780487805	7.040857485769436e-4	0.010316486839998503
	GO:0070192	chromosome organization involved in meiotic cell cycle	37	14	5.6736792893875645	2.4675346077785103	7.069591663388941e-4	0.010316486839998503
	GO:0010594	regulation of endothelial cell migration	133	35	20.39457690509584	1.7161424903722722	7.103436456908918e-4	0.010316486839998503
	GO:0030168	platelet activation	133	35	20.39457690509584	1.7161424903722722	7.103436456908918e-4	0.010316486839998503
	GO:0002703	regulation of leukocyte mediated immunity	163	41	24.994857410004677	1.6403374233128833	7.107408755178124e-4	0.010316486839998503
	GO:0061309	cardiac neural crest cell development involved in outflow tract morphogenesis	9	6	1.3800841514726507	4.347560975609756	7.128135006365666e-4	0.010316486839998503
	GO:1900122	positive regulation of receptor binding	9	6	1.3800841514726507	4.347560975609756	7.128135006365666e-4	0.010316486839998503
	GO:0046133	pyrimidine ribonucleoside catabolic process	9	6	1.3800841514726507	4.347560975609756	7.128135006365666e-4	0.010316486839998503
	GO:0006957	complement activation, alternative pathway	9	6	1.3800841514726507	4.347560975609756	7.128135006365666e-4	0.010316486839998503
	GO:0043589	skin morphogenesis	9	6	1.3800841514726507	4.347560975609756	7.128135006365666e-4	0.010316486839998503
	GO:0045091	regulation of single stranded viral RNA replication via double stranded DNA intermediate	9	6	1.3800841514726507	4.347560975609756	7.128135006365666e-4	0.010316486839998503
	GO:0031571	mitotic G1 DNA damage checkpoint	58	19	8.89387564282375	2.136301513877208	7.128497665018774e-4	0.010316486839998503
	GO:0044819	mitotic G1/S transition checkpoint	58	19	8.89387564282375	2.136301513877208	7.128497665018774e-4	0.010316486839998503
	GO:0035265	organ growth	148	38	22.694717157550258	1.6743984838497032	7.198626700208877e-4	0.010400440124779895
	GO:0002791	regulation of peptide secretion	376	81	57.65684899485741	1.4048634535547482	7.245054365038195e-4	0.010449925472396267
	GO:0035150	regulation of tube size	104	29	15.947639083683965	1.818450984990619	7.281913961473263e-4	0.010485467385463682
	GO:0001909	leukocyte mediated cytotoxicity	76	23	11.654043945769052	1.9735638639281128	7.35417776861369e-4	0.010571784524328758
	GO:0044703	multi-organism reproductive process	699	138	107.18653576437588	1.2874751386998848	7.436354302784443e-4	0.010672038900751853
	GO:0043383	negative T cell selection	12	7	1.8401122019635343	3.8041158536585367	7.66026449574797e-4	0.01095673165041818
	GO:0051382	kinetochore assembly	12	7	1.8401122019635343	3.8041158536585367	7.66026449574797e-4	0.01095673165041818
	GO:0061437	renal system vasculature development	22	10	3.3735390369331464	2.9642461197339247	7.6996672282581e-4	0.01095829919617098
	GO:0061440	kidney vasculature development	22	10	3.3735390369331464	2.9642461197339247	7.6996672282581e-4	0.01095829919617098
	GO:0003433	chondrocyte development involved in endochondral bone morphogenesis	22	10	3.3735390369331464	2.9642461197339247	7.6996672282581e-4	0.01095829919617098
	GO:0030856	regulation of epithelial cell differentiation	114	31	17.481065918653577	1.7733472400513477	7.747410778660146e-4	0.010989798231811797
	GO:1903707	negative regulation of hemopoiesis	114	31	17.481065918653577	1.7733472400513477	7.747410778660146e-4	0.010989798231811797
	GO:0043583	ear development	179	44	27.448340345956055	1.6030113094427034	7.795591978247973e-4	0.011039896098568334
	GO:0044774	mitotic DNA integrity checkpoint	95	27	14.567554932211314	1.853433889602054	7.948901869407887e-4	0.011238463895100246
	GO:0006820	anion transport	472	98	72.3777466105657	1.3540073377428687	8.062397676483757e-4	0.011380180404536776
	GO:0072331	signal transduction by p53 class mediator	200	48	30.66853669939224	1.565121951219512	8.144512838543783e-4	0.011474156512728793
	GO:0002819	regulation of adaptive immune response	129	34	19.781206171107996	1.718803176403857	8.155716001823077e-4	0.011474156512728793
	GO:0001959	regulation of cytokine-mediated signaling pathway	134	35	20.5479195885928	1.7033354568620311	8.224240263514648e-4	0.011546808949922724
	GO:0032612	interleukin-1 production	72	22	11.040673211781206	1.9926321138211383	0.00082342659955170205	0.011546808949922724
	GO:0031570	DNA integrity checkpoint	139	36	21.314633006077607	1.6889805228987542	0.00082632426002060555	0.011566480777709394
	GO:0006022	aminoglycan metabolic process	144	37	22.08134642356241	1.6756224593495936	8.275249589272393e-4	0.011566480777709394
	GO:0097191	extrinsic apoptotic signaling pathway	195	47	29.901823281907433	1.5718105065666041	8.323622634993644e-4	0.011609152855385132
	GO:1902099	regulation of metaphase/anaphase transition of cell cycle	50	17	7.66713417484806	2.2172560975609756	8.332834023441205e-4	0.011609152855385132
	GO:0032635	interleukin-6 production	105	29	16.100981767180926	1.8011324041811847	8.613294929373794e-4	0.011980437128668704
	GO:0045930	negative regulation of mitotic cell cycle	232	54	35.575502571295	1.5178984440706476	8.684100263781636e-4	0.012059376774073462
	GO:0051050	positive regulation of transport	795	154	121.90743338008416	1.263253566497929	8.879255118225959e-4	0.012310463234994375
	GO:0002699	positive regulation of immune effector process	175	43	26.83496961196821	1.6023867595818815	8.963273503440616e-4	0.012383697748058638
	GO:0048609	multicellular organismal reproductive process	587	118	90.01215521271622	1.3109340590850542	8.976370966724545e-4	0.012383697748058638
	GO:0006721	terpenoid metabolic process	77	23	11.807386629266013	1.947933164396579	8.989796897040936e-4	0.012383697748058638
	GO:0051304	chromosome separation	77	23	11.807386629266013	1.947933164396579	8.989796897040936e-4	0.012383697748058638
	GO:0044783	G1 DNA damage checkpoint	59	19	9.047218326320712	2.1000930136420006	9.025246342098114e-4	0.012412606427545835
	GO:0003013	circulatory system process	401	85	61.49041608228144	1.3823292378809073	9.148948678285862e-4	0.012550264623147022
	GO:1903532	positive regulation of secretion by cell	313	69	47.99625993454885	1.4376120158965169	9.154585940445159e-4	0.012550264623147022
	GO:0060337	type I interferon signaling pathway	68	21	10.427302477793361	2.01394368723099	9.193641942405462e-4	0.012563668017471923
	GO:0071357	cellular response to type I interferon	68	21	10.427302477793361	2.01394368723099	9.193641942405462e-4	0.012563668017471923
	GO:0071453	cellular response to oxygen levels	155	39	23.768115942028988	1.6408536585365852	9.400516568427442e-4	0.012785298445363599
	GO:0048736	appendage development	155	39	23.768115942028988	1.6408536585365852	9.400516568427442e-4	0.012785298445363599
	GO:0060173	limb development	155	39	23.768115942028988	1.6408536585365852	9.400516568427442e-4	0.012785298445363599
	GO:0003417	growth plate cartilage development	30	12	4.600280504908836	2.6085365853658535	9.489039807305533e-4	0.012864919372242666
	GO:0055069	zinc ion homeostasis	30	12	4.600280504908836	2.6085365853658535	9.489039807305533e-4	0.012864919372242666
	GO:0036294	cellular response to decreased oxygen levels	140	36	21.46797568957457	1.6769163763066202	9.514233277063688e-4	0.012878730281350248
	GO:0097237	cellular response to toxic substance	191	46	29.28845254791959	1.5705848550632102	9.563723258547707e-4	0.012925334331473453
	GO:0045620	negative regulation of lymphocyte differentiation	38	14	5.827021972884526	2.4025994865211806	9.632086543497342e-4	0.01299725891765632
	GO:0034724	DNA replication-independent nucleosome organization	34	13	5.213651238896681	2.4934540889526544	9.715614939572736e-4	0.013089388918589203
	GO:0045061	thymic T cell selection	19	9	2.913510986442263	3.0890564826700895	9.832072583424445e-4	0.013204827372605412
	GO:0048485	sympathetic nervous system development	19	9	2.913510986442263	3.0890564826700895	9.832072583424445e-4	0.013204827372605412
	GO:0042493	response to drug	838	161	128.5011687704535	1.2529068921357471	9.930336512209426e-4	0.013315960616840827
	GO:0048863	stem cell differentiation	181	44	27.755025712949976	1.5852984772941652	9.956714270429323e-4	0.013330502631641879
	GO:0034340	response to type I interferon	73	22	11.194015895278168	1.965335783494821	0.0010107452799583694	0.013507983568060595
	GO:0007423	sensory organ development	447	93	68.54417952314165	1.3567891635292193	0.001012075673999413	0.013507983568060595
	GO:0055074	calcium ion homeostasis	358	77	54.89668069191211	1.4026348957623653	0.0010147798882821357	0.013523045032977155
	GO:2000736	regulation of stem cell differentiation	64	20	9.813931743805517	2.0379192073170733	0.0010230384321325836	0.013611962518700515
	GO:0002367	cytokine production involved in immune response	87	25	13.340813464235625	1.8739486963835155	0.0010271166139682597	0.01364506932055047
	GO:0051784	negative regulation of nuclear division	51	17	7.820476858345021	2.173780487804878	0.0010738767007214545	0.014234039760143898
	GO:0071103	DNA conformation change	192	46	29.44179523141655	1.5624047256097562	0.0010747678588409748	0.014234039760143898
	GO:0002495	antigen processing and presentation of peptide antigen via MHC class II	92	26	14.10752688172043	1.8429878048780488	0.0010795140145443138	0.014274867908812482
	GO:0090287	regulation of cellular response to growth factor stimulus	224	52	34.34876110331931	1.5138828397212543	0.0011407591631793501	0.015061530982161819
	GO:0003179	heart valve morphogenesis	47	16	7.207106124357177	2.2200311364815777	0.001156819563783773	0.015250115969880709
	GO:1904019	epithelial cell apoptotic process	83	24	12.72744273024778	1.8856890978548337	0.0011659752417791935	0.015347238535197913
	GO:0045954	positive regulation of natural killer cell mediated cytotoxicity	23	10	3.5268817204301075	2.8353658536585367	0.001176461163087117	0.015437904742528498
	GO:0072606	interleukin-8 secretion	23	10	3.5268817204301075	2.8353658536585367	0.001176461163087117	0.015437904742528498
	GO:1901654	response to ketone	167	41	25.60822814399252	1.6010479041916168	0.0011854521562879583	0.015532138023302684
	GO:0090130	tissue migration	251	57	38.48901355773726	1.4809420853172677	0.0011884811190182587	0.015548086834473621
	GO:0002688	regulation of leukocyte chemotaxis	88	25	13.494156147732586	1.8526538248337028	0.0012295033600904226	0.016035862973094235
	GO:0044773	mitotic DNA damage checkpoint	88	25	13.494156147732586	1.8526538248337028	0.0012295033600904226	0.016035862973094235
	GO:0019884	antigen processing and presentation of exogenous antigen	117	31	17.94109396914446	1.727876797998749	0.0012348896468523662	0.016073009991869263
	GO:0032504	multicellular organism reproduction	592	118	90.77886863020103	1.2998619808833223	0.0012360972494329658	0.016073009991869263
	GO:0051306	mitotic sister chromatid separation	56	18	8.587190275829828	2.096145470383275	0.0012505023237857626	0.01623572003438641
	GO:0048566	embryonic digestive tract development	27	11	4.140252454417952	2.656842818428184	0.0012884448916899993	0.016703072598917786
	GO:0035136	forelimb morphogenesis	39	14	5.980364656381487	2.3409943714821764	0.0012932297986526509	0.01673981618708454
	GO:0007249	I-kappaB kinase/NF-kappaB signaling	236	54	36.18887330528285	1.4921713517982635	0.001316729543304529	0.01701833274192691
	GO:0000226	microtubule cytoskeleton organization	445	92	68.23749415614773	1.348232392436284	0.0013197676230050082	0.017031948482148843
	GO:0060840	artery development	79	23	12.114071996259934	1.8986184007409694	0.0013221541277161908	0.01703712721330383
	GO:0045859	regulation of protein kinase activity	674	132	103.35296867695185	1.277176666425418	0.0013273932348980555	0.01707899361603465
	GO:1905314	semi-lunar valve development	35	13	5.366993922393642	2.4222125435540067	0.0013312393937237044	0.017102839037330585
	GO:1904036	negative regulation of epithelial cell apoptotic process	31	12	4.753623188405797	2.524390243902439	0.0013344961720279658	0.017119052538630795
	GO:0006216	cytidine catabolic process	7	5	1.0733987844787285	4.658101045296167	0.0013503480455601125	0.017193897517799532
	GO:0009972	cytidine deamination	7	5	1.0733987844787285	4.658101045296167	0.0013503480455601125	0.017193897517799532
	GO:0046087	cytidine metabolic process	7	5	1.0733987844787285	4.658101045296167	0.0013503480455601125	0.017193897517799532
	GO:0051890	regulation of cardioblast differentiation	7	5	1.0733987844787285	4.658101045296167	0.0013503480455601125	0.017193897517799532
	GO:0045869	negative regulation of single stranded viral RNA replication via double stranded DNA intermediate	7	5	1.0733987844787285	4.658101045296167	0.0013503480455601125	0.017193897517799532
	GO:0097696	STAT cascade	103	28	15.794296400187005	1.7727918541321335	0.0013666154935030317	0.01737525061517484
	GO:0007091	metaphase/anaphase transition of mitotic cell cycle	52	17	7.973819541841983	2.1319770168855534	0.00137094856404274	0.017378848709918456
	GO:0051310	metaphase plate congression	52	17	7.973819541841983	2.1319770168855534	0.00137094856404274	0.017378848709918456
	GO:0044770	cell cycle phase transition	474	97	72.68443197755961	1.3345361222599568	0.0013936507281731014	0.017640576031241233
	GO:0022612	gland morphogenesis	108	29	16.56100981767181	1.751100948509485	0.001396037657236615	0.017644764616207113
	GO:0055082	cellular chemical homeostasis	623	123	95.53249181860683	1.2875200642054574	0.001416093249453132	0.017871929804127617
	GO:0045019	negative regulation of nitric oxide biosynthetic process	13	7	1.9934548854604957	3.5114915572232643	0.001440493492707029	0.018126561809987864
	GO:1904406	negative regulation of nitric oxide metabolic process	13	7	1.9934548854604957	3.5114915572232643	0.001440493492707029	0.018126561809987864
	GO:0002285	lymphocyte activation involved in immune response	133	34	20.39457690509584	1.6671098477902073	0.0014463999614975354	0.018174237876386307
	GO:0071887	leukocyte apoptotic process	94	26	14.414212248714353	1.8037752983912818	0.0015207238915629917	0.01908019362192046
	GO:0016192	vesicle-mediated transport	1695	302	259.9158485273492	1.1619145262249082	0.0015231301466527292	0.019082486012516383
	GO:0090596	sensory organ morphogenesis	211	49	32.35530621785881	1.514434747428043	0.0015453623124539462	0.019147508448754142
	GO:0000082	G1/S transition of mitotic cell cycle	211	49	32.35530621785881	1.514434747428043	0.0015453623124539462	0.019147508448754142
	GO:0071711	basement membrane organization	20	9	3.066853669939224	2.9346036585365853	0.001546129153798259	0.019147508448754142
	GO:0060537	muscle tissue development	319	69	48.91631603553062	1.4105722914595917	0.0015488058275665573	0.019147508448754142
	GO:0033632	regulation of cell-cell adhesion mediated by integrin	10	6	1.533426834969612	3.9128048780487803	0.0015506313647033476	0.019147508448754142
	GO:1903587	regulation of blood vessel endothelial cell proliferation involved in sprouting angiogenesis	10	6	1.533426834969612	3.9128048780487803	0.0015506313647033476	0.019147508448754142
	GO:1902969	mitotic DNA replication	10	6	1.533426834969612	3.9128048780487803	0.0015506313647033476	0.019147508448754142
	GO:0042271	susceptibility to natural killer cell mediated cytotoxicity	10	6	1.533426834969612	3.9128048780487803	0.0015506313647033476	0.019147508448754142
	GO:0039692	single stranded viral RNA replication via double stranded DNA intermediate	10	6	1.533426834969612	3.9128048780487803	0.0015506313647033476	0.019147508448754142
	GO:0000022	mitotic spindle elongation	10	6	1.533426834969612	3.9128048780487803	0.0015506313647033476	0.019147508448754142
	GO:2000146	negative regulation of cell motility	227	52	34.808789153810196	1.493875577522295	0.0015584122336946837	0.019215939352827262
	GO:0032675	regulation of interleukin-6 production	99	27	15.180925666199158	1.7785476718403548	0.0015659885773129378	0.019274407295450744
	GO:0048844	artery morphogenesis	57	18	8.740532959326789	2.0593709884467266	0.0015698917151619751	0.019274407295450744
	GO:0070098	chemokine-mediated signaling pathway	57	18	8.740532959326789	2.0593709884467266	0.0015698917151619751	0.019274407295450744
	GO:0046634	regulation of alpha-beta T cell activation	80	23	12.267414679756897	1.8748856707317072	0.0015912599519194437	0.01950884701053238
	GO:0050701	interleukin-1 secretion	44	15	6.747078073866293	2.2231845898004434	0.001608176147134821	0.019632101983941726
	GO:0019229	regulation of vasoconstriction	44	15	6.747078073866293	2.2231845898004434	0.001608176147134821	0.019632101983941726
	GO:0007588	excretion	44	15	6.747078073866293	2.2231845898004434	0.001608176147134821	0.019632101983941726
	GO:0060759	regulation of response to cytokine stimulus	144	36	22.08134642356241	1.6303353658536586	0.0016331334100323502	0.019908453018320494
	GO:0008015	blood circulation	392	82	60.11033193080879	1.3641581632653061	0.001664382245215923	0.02026060769991922
	GO:0002690	positive regulation of leukocyte chemotaxis	71	21	10.887330528284245	1.9288474750944693	0.0016931307809624485	0.020552260766930317
	GO:0071260	cellular response to mechanical stimulus	71	21	10.887330528284245	1.9288474750944693	0.0016931307809624485	0.020552260766930317
	GO:0042063	gliogenesis	244	55	37.41561477325853	1.4699745101959216	0.0017133192017388943	0.02076794546514575
	GO:0001910	regulation of leukocyte mediated cytotoxicity	53	17	8.127162225338944	2.0917510354348825	0.0017345554554282216	0.020995705103645977
	GO:0051051	negative regulation of transport	387	81	59.34361851332398	1.364931934203063	0.0017410257129375495	0.021028999169184912
	GO:2000352	negative regulation of endothelial cell apoptotic process	24	10	3.6802244039270686	2.7172256097560976	0.0017422067594139445	0.021028999169184912
	GO:0045682	regulation of epidermis development	62	19	9.507246376811594	1.9984756097560976	0.0017504723536629907	0.021099092330246892
	GO:0043122	regulation of I-kappaB kinase/NF-kappaB signaling	207	48	31.741935483870968	1.5121951219512195	0.0017718175980570017	0.02132504972908211
	GO:0007088	regulation of mitotic nuclear division	160	39	24.534829359513793	1.5895769817073169	0.001774188476644678	0.02132504972908211
	GO:1901658	glycosyl compound catabolic process	36	13	5.520336605890603	2.354928861788618	0.0017949717847640656	0.021514591978834097
	GO:0031145	anaphase-promoting complex-dependent catabolic process	36	13	5.520336605890603	2.354928861788618	0.0017949717847640656	0.021514591978834097
	GO:0007259	JAK-STAT cascade	100	27	15.33426834969612	1.7607621951219512	0.0018379383314658382	0.021968226686127888
	GO:0007052	mitotic spindle organization	100	27	15.33426834969612	1.7607621951219512	0.0018379383314658382	0.021968226686127888
	GO:0030216	keratinocyte differentiation	105	28	16.100981767180926	1.7390243902439024	0.0018710952363993893	0.022333434379387427
	GO:0050921	positive regulation of chemotaxis	110	29	16.86769518466573	1.7192627494456763	0.0018945956877622905	0.022528755891575943
	GO:0016310	phosphorylation	1910	336	292.8845254791959	1.147209807176606	0.0019036239329739413	0.022528755891575943
	GO:0050918	positive chemotaxis	49	16	7.513791491351099	2.1294176207068194	0.0019047518521342344	0.022528755891575943
	GO:0034113	heterotypic cell-cell adhesion	49	16	7.513791491351099	2.1294176207068194	0.0019047518521342344	0.022528755891575943
	GO:0030071	regulation of mitotic metaphase/anaphase transition	49	16	7.513791491351099	2.1294176207068194	0.0019047518521342344	0.022528755891575943
	GO:0040007	growth	821	156	125.89434315100515	1.239134309735302	0.0019058475916438056	0.022528755891575943
	GO:0001837	epithelial to mesenchymal transition	115	30	17.63440860215054	1.7012195121951217	0.0019093282412943058	0.022528755891575943
	GO:0002700	regulation of production of molecular mediator of immune response	115	30	17.63440860215054	1.7012195121951217	0.0019093282412943058	0.022528755891575943
	GO:1903035	negative regulation of response to wounding	67	20	10.2739597942964	1.9466690935566071	0.0019110853284860507	0.022528755891575943
	GO:0048871	multicellular organismal homeostasis	394	82	60.417017297802715	1.357233502538071	0.001934187866129422	0.02276982203994883
	GO:1903047	mitotic cell cycle process	704	136	107.95324918186068	1.259804600886918	0.0019449641260169681	0.02286531798558578
	GO:0002438	acute inflammatory response to antigenic stimulus	17	8	2.6068256194483403	3.0688665710186513	0.0019960211085625623	0.023305922658073346
	GO:0046697	decidualization	17	8	2.6068256194483403	3.0688665710186513	0.0019960211085625623	0.023305922658073346
	GO:0003414	chondrocyte morphogenesis involved in endochondral bone morphogenesis	17	8	2.6068256194483403	3.0688665710186513	0.0019960211085625623	0.023305922658073346
	GO:0003429	growth plate cartilage chondrocyte morphogenesis	17	8	2.6068256194483403	3.0688665710186513	0.0019960211085625623	0.023305922658073346
	GO:0090171	chondrocyte morphogenesis	17	8	2.6068256194483403	3.0688665710186513	0.0019960211085625623	0.023305922658073346
	GO:0002718	regulation of cytokine production involved in immune response	72	21	11.040673211781206	1.9020579268292683	0.002051244267425645	0.023918177042183266
	GO:1902807	negative regulation of cell cycle G1/S phase transition	91	25	13.95418419822347	1.7915773251139104	0.0020554165459908402	0.023934307730927258
	GO:0007178	transmembrane receptor protein serine/threonine kinase signaling pathway	284	62	43.54932211313698	1.4236731363792512	0.0020714714465526196	0.024079966816155186
	GO:0010631	epithelial cell migration	246	55	37.72230014025246	1.4580234979179059	0.00207634297878756	0.024079966816155186
	GO:0090132	epithelium migration	246	55	37.72230014025246	1.4580234979179059	0.00207634297878756	0.024079966816155186
	GO:0010038	response to metal ion	306	66	46.922861150070126	1.4065638450502151	0.0020826701884992804	0.024120749740486943
	GO:1903670	regulation of sprouting angiogenesis	63	19	9.660589060308556	1.9667537746806039	0.0021524223456368397	0.024794749758732023
	GO:1990868	response to chemokine	63	19	9.660589060308556	1.9667537746806039	0.0021524223456368397	0.024794749758732023
	GO:1990869	cellular response to chemokine	63	19	9.660589060308556	1.9667537746806039	0.0021524223456368397	0.024794749758732023
	GO:0051303	establishment of chromosome localization	63	19	9.660589060308556	1.9667537746806039	0.0021524223456368397	0.024794749758732023
	GO:0014812	muscle cell migration	77	22	11.807386629266013	1.8632404181184667	0.0021712324966505214	0.0249779052094568
	GO:0032835	glomerulus development	54	17	8.280504908835905	2.0530149051490514	0.0021758919823811063	0.024997998651666204
	GO:0045089	positive regulation of innate immune response	252	56	38.642356241234225	1.4491869918699185	0.00219582340974267	0.02519325735616523
	GO:0060021	roof of mouth development	82	23	12.574100046750818	1.8291567519333731	0.0022718426075296616	0.02599593767709274
	GO:0042035	regulation of cytokine biosynthetic process	82	23	12.574100046750818	1.8291567519333731	0.0022718426075296616	0.02599593767709274
	GO:0051046	regulation of secretion	637	124	97.67928938756428	1.2694605046521423	0.002295152876526263	0.026227699049731542
	GO:0002691	regulation of cellular extravasation	21	9	3.2201963534361853	2.7948606271777003	0.0023409001302268084	0.026644038352263224
	GO:0032692	negative regulation of interleukin-1 production	21	9	3.2201963534361853	2.7948606271777003	0.0023409001302268084	0.026644038352263224
	GO:0006958	complement activation, classical pathway	21	9	3.2201963534361853	2.7948606271777003	0.0023409001302268084	0.026644038352263224
	GO:0031638	zymogen activation	37	13	5.6736792893875645	2.2912821357943307	0.0023843119530777557	0.027003997548216606
	GO:0090092	regulation of transmembrane receptor protein serine/threonine kinase signaling pathway	194	45	29.748480598410474	1.5126822982147345	0.0024031405221056623	0.027003997548216606
	GO:0007600	sensory perception	397	82	60.8770453482936	1.346977329974811	0.0024113212997929345	0.027003997548216606
	GO:0001707	mesoderm formation	59	18	9.047218326320712	1.9895618023976847	0.0024178690613587683	0.027003997548216606
	GO:0031497	chromatin assembly	92	25	14.10752688172043	1.7721036585365855	0.002419559281605199	0.027003997548216606
	GO:0010519	negative regulation of phospholipase activity	5	4	0.766713417484806	5.217073170731707	0.0024197243200394514	0.027003997548216606
	GO:0070383	DNA cytosine deamination	5	4	0.766713417484806	5.217073170731707	0.0024197243200394514	0.027003997548216606
	GO:0051599	response to hydrostatic pressure	5	4	0.766713417484806	5.217073170731707	0.0024197243200394514	0.027003997548216606
	GO:0002396	MHC protein complex assembly	5	4	0.766713417484806	5.217073170731707	0.0024197243200394514	0.027003997548216606
	GO:1900084	regulation of peptidyl-tyrosine autophosphorylation	5	4	0.766713417484806	5.217073170731707	0.0024197243200394514	0.027003997548216606
	GO:0033634	positive regulation of cell-cell adhesion mediated by integrin	5	4	0.766713417484806	5.217073170731707	0.0024197243200394514	0.027003997548216606
	GO:0046075	dTTP metabolic process	5	4	0.766713417484806	5.217073170731707	0.0024197243200394514	0.027003997548216606
	GO:1901166	neural crest cell migration involved in autonomic nervous system development	5	4	0.766713417484806	5.217073170731707	0.0024197243200394514	0.027003997548216606
	GO:0097278	complement-dependent cytotoxicity	5	4	0.766713417484806	5.217073170731707	0.0024197243200394514	0.027003997548216606
	GO:0060040	retinal bipolar neuron differentiation	5	4	0.766713417484806	5.217073170731707	0.0024197243200394514	0.027003997548216606
	GO:0009306	protein secretion	448	91	68.69752220663862	1.3246474847560974	0.00242488804817087	0.027026479518704422
	GO:0097435	supramolecular fiber organization	557	110	85.41187470780739	1.2878771292201252	0.002450271358745093	0.027273967316148364
	GO:0000278	mitotic cell cycle	832	157	127.58111266947172	1.2305896751876173	0.0024646594974331304	0.027398585242190576
	GO:0007569	cell aging	97	26	14.874240299205237	1.7479884334925821	0.002469343441333871	0.02741514283768083
	GO:0003008	system process	1336	241	204.86582515194016	1.176379710092011	0.0024767072322015027	0.027461371404074026
	GO:0046688	response to copper ion	33	12	5.06030855539972	2.3713968957871394	0.0024945570517312943	0.027500121026152475
	GO:0043486	histone exchange	33	12	5.06030855539972	2.3713968957871394	0.0024945570517312943	0.027500121026152475
	GO:0072677	eosinophil migration	14	7	2.146797568957457	3.2606707317073167	0.002501490040217269	0.027500121026152475
	GO:0031639	plasminogen activation	14	7	2.146797568957457	3.2606707317073167	0.002501490040217269	0.027500121026152475
	GO:0043518	negative regulation of DNA damage response, signal transduction by p53 class mediator	14	7	2.146797568957457	3.2606707317073167	0.002501490040217269	0.027500121026152475
	GO:0006508	proteolysis	1397	251	214.2197288452548	1.1716941355168742	0.0025016752746014337	0.027500121026152475
	GO:0002717	positive regulation of natural killer cell mediated immunity	25	10	3.83356708742403	2.6085365853658535	0.0025090415711346292	0.027500121026152475
	GO:0031640	killing of cells of other organism	25	10	3.83356708742403	2.6085365853658535	0.0025090415711346292	0.027500121026152475
	GO:0044364	disruption of cells of other organism	25	10	3.83356708742403	2.6085365853658535	0.0025090415711346292	0.027500121026152475
	GO:1903034	regulation of response to wounding	122	31	18.707807386629266	1.657062175129948	0.002532193289894513	0.02771847297688101
	GO:0051271	negative regulation of cellular component movement	259	57	39.71575502571295	1.4351987004426028	0.002536675601523042	0.027732165620727067
	GO:0002822	regulation of adaptive immune response based on somatic recombination of immune receptors built from immunoglobulin superfamily domains	117	30	17.94109396914446	1.672138836772983	0.0025401465063605855	0.027734780302272957
	GO:0042092	type 2 immune response	29	11	4.446937821411875	2.4736122792262405	0.0025466782258348752	0.027735523520450382
	GO:1901797	negative regulation of signal transduction by p53 class mediator	29	11	4.446937821411875	2.4736122792262405	0.0025466782258348752	0.027735523520450382
	GO:0071396	cellular response to lipid	506	101	77.59139784946237	1.3016906873614191	0.0025722693028277233	0.027978726434559596
	GO:0050000	chromosome localization	64	19	9.813931743805517	1.9360232469512195	0.0026292733313386663	0.0285625616829727
	GO:0050679	positive regulation of epithelial cell proliferation	153	37	23.461430575035063	1.5770564323290293	0.002651358126994019	0.028766062510572274
	GO:0060348	bone development	174	41	26.68162692847125	1.5366379310344827	0.0027009165776794575	0.02926675008793574
	GO:0048645	animal organ formation	55	17	8.433847592332866	2.0156873614190687	0.002707311543208135	0.02929905127845172
	GO:0060538	skeletal muscle organ development	143	35	21.928003740065453	1.5961325260105748	0.002754025251339609	0.029767058824932652
	GO:1904892	regulation of STAT cascade	88	24	13.494156147732586	1.7785476718403548	0.0027759426734871306	0.02992856786917909
	GO:2000134	negative regulation of G1/S transition of mitotic cell cycle	88	24	13.494156147732586	1.7785476718403548	0.0027759426734871306	0.02992856786917909
	GO:0045619	regulation of lymphocyte differentiation	138	34	21.161290322580644	1.6067073170731707	0.002799097688107488	0.03014034674948364
	GO:0006720	isoprenoid metabolic process	93	25	14.260869565217392	1.7530487804878048	0.0028370977613141335	0.030511244345360768
	GO:0042113	B cell activation	185	43	28.368396446937822	1.5157712590639418	0.002843064544868712	0.03053714633800161
	GO:0001952	regulation of cell-matrix adhesion	98	26	15.027582982702198	1.7301518168242906	0.0028809895067777314	0.03090581493395811
	GO:0010718	positive regulation of epithelial to mesenchymal transition	42	14	6.4403927068723705	2.173780487804878	0.0028923080002934975	0.03098849845008589
	GO:0007498	mesoderm development	103	27	15.794296400187005	1.7094778593417002	0.0029093482217238398	0.031054759252281086
	GO:0001936	regulation of endothelial cell proliferation	103	27	15.794296400187005	1.7094778593417002	0.0029093482217238398	0.031054759252281086
	GO:0050680	negative regulation of epithelial cell proliferation	103	27	15.794296400187005	1.7094778593417002	0.0029093482217238398	0.031054759252281086
	GO:0010517	regulation of phospholipase activity	60	18	9.200561009817672	1.9564024390243901	0.002968171664340602	0.031196717427514637
	GO:0071674	mononuclear cell migration	60	18	9.200561009817672	1.9564024390243901	0.002968171664340602	0.031196717427514637
	GO:0002693	positive regulation of cellular extravasation	11	6	1.6867695184665732	3.5570953436807096	0.002969904234243703	0.031196717427514637
	GO:0061307	cardiac neural crest cell differentiation involved in heart development	11	6	1.6867695184665732	3.5570953436807096	0.002969904234243703	0.031196717427514637
	GO:0061308	cardiac neural crest cell development involved in heart development	11	6	1.6867695184665732	3.5570953436807096	0.002969904234243703	0.031196717427514637
	GO:0034374	low-density lipoprotein particle remodeling	11	6	1.6867695184665732	3.5570953436807096	0.002969904234243703	0.031196717427514637
	GO:0048266	behavioral response to pain	11	6	1.6867695184665732	3.5570953436807096	0.002969904234243703	0.031196717427514637
	GO:0048934	peripheral nervous system neuron differentiation	11	6	1.6867695184665732	3.5570953436807096	0.002969904234243703	0.031196717427514637
	GO:0048935	peripheral nervous system neuron development	11	6	1.6867695184665732	3.5570953436807096	0.002969904234243703	0.031196717427514637
	GO:0009111	vitamin catabolic process	11	6	1.6867695184665732	3.5570953436807096	0.002969904234243703	0.031196717427514637
	GO:0045683	negative regulation of epidermis development	11	6	1.6867695184665732	3.5570953436807096	0.002969904234243703	0.031196717427514637
	GO:0001886	endothelial cell morphogenesis	11	6	1.6867695184665732	3.5570953436807096	0.002969904234243703	0.031196717427514637
	GO:0051231	spindle elongation	11	6	1.6867695184665732	3.5570953436807096	0.002969904234243703	0.031196717427514637
	GO:0001656	metanephros development	79	22	12.114071996259934	1.8160697746217969	0.0030860003701179695	0.032297628263844406
	GO:0001892	embryonic placenta development	79	22	12.114071996259934	1.8160697746217969	0.0030860003701179695	0.032297628263844406
	GO:0006919	activation of cysteine-type endopeptidase activity involved in apoptotic process	79	22	12.114071996259934	1.8160697746217969	0.0030860003701179695	0.032297628263844406
	GO:0043586	tongue development	18	8	2.7601683029453015	2.8983739837398375	0.0031140419788830975	0.03255141079509713
	GO:0097084	vascular smooth muscle cell development	8	5	1.2267414679756896	4.075838414634147	0.003145600981625085	0.03272187590825028
	GO:0002604	regulation of dendritic cell antigen processing and presentation	8	5	1.2267414679756896	4.075838414634147	0.003145600981625085	0.03272187590825028
	GO:0045605	negative regulation of epidermal cell differentiation	8	5	1.2267414679756896	4.075838414634147	0.003145600981625085	0.03272187590825028
	GO:0051256	mitotic spindle midzone assembly	8	5	1.2267414679756896	4.075838414634147	0.003145600981625085	0.03272187590825028
	GO:0009636	response to toxic substance	418	85	64.09724170172979	1.3261101061967557	0.00320466912976225	0.03329596909397049
	GO:0043549	regulation of kinase activity	737	140	113.0135577372604	1.2387894231723864	0.00323107917540999	0.03352977204760403
	GO:0000077	DNA damage checkpoint	129	32	19.781206171107996	1.61769710720363	0.0032711481795537622	0.03390458173542317
	GO:1902107	positive regulation of leukocyte differentiation	124	31	19.014492753623188	1.6303353658536586	0.00331041336674176	0.03425878664830716
	GO:0002715	regulation of natural killer cell mediated immunity	34	12	5.213651238896681	2.3016499282639886	0.0033252819014262247	0.03425878664830716
	GO:0032570	response to progesterone	34	12	5.213651238896681	2.3016499282639886	0.0033252819014262247	0.03425878664830716
	GO:0000768	syncytium formation by plasma membrane fusion	34	12	5.213651238896681	2.3016499282639886	0.0033252819014262247	0.03425878664830716
	GO:0140253	cell-cell fusion	34	12	5.213651238896681	2.3016499282639886	0.0033252819014262247	0.03425878664830716
	GO:0090288	negative regulation of cellular response to growth factor stimulus	119	30	18.247779336138382	1.644035663045706	0.00334115482690156	0.034310866247917265
	GO:0001935	endothelial cell proliferation	119	30	18.247779336138382	1.644035663045706	0.00334115482690156	0.034310866247917265
	GO:0010633	negative regulation of epithelial cell migration	56	17	8.587190275829828	1.9796929442508708	0.0033423309465461237	0.034310866247917265
	GO:0045839	negative regulation of mitotic nuclear division	47	15	7.207106124357177	2.081279190451479	0.0033503328662722875	0.03435191954402481
	GO:0035821	modification of morphology or physiology of other organism	109	28	16.714352501168772	1.6752069814276123	0.003371447762506863	0.03452716551054164
	GO:0046639	negative regulation of alpha-beta T cell differentiation	22	9	3.3735390369331464	2.6678215077605323	0.0034284694122737047	0.03502752916206302
	GO:0003418	growth plate cartilage chondrocyte differentiation	22	9	3.3735390369331464	2.6678215077605323	0.0034284694122737047	0.03502752916206302
	GO:0071496	cellular response to external stimulus	290	62	44.46937821411875	1.3942178301093355	0.0034520221433222975	0.03522622358381921
	GO:0042339	keratan sulfate metabolic process	30	11	4.600280504908836	2.391158536585366	0.003471705420368898	0.03534303193073059
	GO:0002369	T cell cytokine production	30	11	4.600280504908836	2.391158536585366	0.003471705420368898	0.03534303193073059
	GO:0032965	regulation of collagen biosynthetic process	26	10	3.9869097709209913	2.5082082551594747	0.0035240657413934118	0.03566454267999795
	GO:0003413	chondrocyte differentiation involved in endochondral bone morphogenesis	26	10	3.9869097709209913	2.5082082551594747	0.0035240657413934118	0.03566454267999795
	GO:0008608	attachment of spindle microtubules to kinetochore	26	10	3.9869097709209913	2.5082082551594747	0.0035240657413934118	0.03566454267999795
	GO:0046640	regulation of alpha-beta T cell proliferation	26	10	3.9869097709209913	2.5082082551594747	0.0035240657413934118	0.03566454267999795
	GO:0036336	dendritic cell migration	26	10	3.9869097709209913	2.5082082551594747	0.0035240657413934118	0.03566454267999795
	GO:0006874	cellular calcium ion homeostasis	346	72	53.056568489948575	1.3570421542365712	0.0035365856030514786	0.035749090277252996
	GO:0048332	mesoderm morphogenesis	61	18	9.353903693314633	1.924330267892843	0.0036188183676379992	0.03645152491909544
	GO:0032945	negative regulation of mononuclear cell proliferation	61	18	9.353903693314633	1.924330267892843	0.0036188183676379992	0.03645152491909544
	GO:0050672	negative regulation of lymphocyte proliferation	61	18	9.353903693314633	1.924330267892843	0.0036188183676379992	0.03645152491909544
	GO:0070301	cellular response to hydrogen peroxide	80	22	12.267414679756897	1.7933689024390242	0.0036529708735725253	0.0367523986365761
	GO:0007080	mitotic metaphase plate congression	43	14	6.593735390369332	2.1232274532047644	0.003693775419346901	0.0371194152796664
	GO:0048469	cell maturation	130	32	19.934548854604955	1.6052532833020638	0.0037158269289900847	0.037297341174962466
	GO:0046425	regulation of JAK-STAT cascade	85	23	13.034128097241702	1.7645982783357246	0.0037458208252072467	0.03752777685629097
	GO:0010812	negative regulation of cell-substrate adhesion	52	16	7.973819541841983	2.00656660412758	0.0037519031161381555	0.03752777685629097
	GO:0060135	maternal process involved in female pregnancy	52	16	7.973819541841983	2.00656660412758	0.0037519031161381555	0.03752777685629097
	GO:0043367	CD4-positive, alpha-beta T cell differentiation	66	19	10.12061711079944	1.8773558758314854	0.003850281658928978	0.03842222929875406
	GO:0070664	negative regulation of leukocyte proliferation	66	19	10.12061711079944	1.8773558758314854	0.003850281658928978	0.03842222929875406
	GO:0010632	regulation of epithelial cell migration	188	43	28.828424497428706	1.4915834198235598	0.0038937571757470257	0.03881094550785247
	GO:0030336	negative regulation of cell migration	215	48	32.96867695184666	1.455927396483267	0.003958140936296539	0.039406920551388516
	GO:0033046	negative regulation of sister chromatid segregation	39	13	5.980364656381487	2.173780487804878	0.004038313603297983	0.04000801618650611
	GO:0051985	negative regulation of chromosome segregation	39	13	5.980364656381487	2.173780487804878	0.004038313603297983	0.04000801618650611
	GO:0031952	regulation of protein autophosphorylation	39	13	5.980364656381487	2.173780487804878	0.004038313603297983	0.04000801618650611
	GO:0033045	regulation of sister chromatid segregation	71	20	10.887330528284245	1.836997595328066	0.004039435928667734	0.04000801618650611
	GO:0002757	immune response-activating signal transduction	376	77	57.65684899485741	1.335487480539699	0.004041825918632114	0.04000801618650611
	GO:0006833	water transport	15	7	2.300140252454418	3.043292682926829	0.0040742187954024844	0.040143450863540896
	GO:2000353	positive regulation of endothelial cell apoptotic process	15	7	2.300140252454418	3.043292682926829	0.0040742187954024844	0.040143450863540896
	GO:0051782	negative regulation of cell division	15	7	2.300140252454418	3.043292682926829	0.0040742187954024844	0.040143450863540896
	GO:0060850	regulation of transcription involved in cell fate commitment	15	7	2.300140252454418	3.043292682926829	0.0040742187954024844	0.040143450863540896
	GO:0032637	interleukin-8 production	57	17	8.740532959326789	1.944961489088575	0.0040956176198845284	0.04030801652964338
	GO:0035710	CD4-positive, alpha-beta T cell activation	76	21	11.654043945769052	1.8019496148908856	0.004189623441825718	0.04118596606844022
	GO:0061005	cell differentiation involved in kidney development	48	15	7.360448807854137	2.0379192073170733	0.004195101456500927	0.041192632379509105
	GO:0002708	positive regulation of lymphocyte mediated immunity	81	22	12.420757363253857	1.7712285456187895	0.004304445287856673	0.042217999383298246
	GO:0035051	cardiocyte differentiation	121	30	18.554464703132304	1.6168615198548681	0.004347050976564626	0.042504093092498384
	GO:0001974	blood vessel remodeling	35	12	5.366993922393642	2.23588850174216	0.004365651905444912	0.042504093092498384
	GO:0002437	inflammatory response to antigenic stimulus	35	12	5.366993922393642	2.23588850174216	0.004365651905444912	0.042504093092498384
	GO:1905819	negative regulation of chromosome separation	35	12	5.366993922393642	2.23588850174216	0.004365651905444912	0.042504093092498384
	GO:2000816	negative regulation of mitotic sister chromatid separation	35	12	5.366993922393642	2.23588850174216	0.004365651905444912	0.042504093092498384
	GO:0006949	syncytium formation	35	12	5.366993922393642	2.23588850174216	0.004365651905444912	0.042504093092498384
	GO:0032652	regulation of interleukin-1 production	62	18	9.507246376811594	1.8932926829268293	0.004383141736991503	0.042504093092498384
	GO:0033077	T cell differentiation in thymus	62	18	9.507246376811594	1.8932926829268293	0.004383141736991503	0.042504093092498384
	GO:0032755	positive regulation of interleukin-6 production	62	18	9.507246376811594	1.8932926829268293	0.004383141736991503	0.042504093092498384
	GO:0033047	regulation of mitotic sister chromatid segregation	62	18	9.507246376811594	1.8932926829268293	0.004383141736991503	0.042504093092498384
	GO:0002573	myeloid leukocyte differentiation	168	39	25.761570827489482	1.5138828397212543	0.004435514987493172	0.04294500962646022
	GO:0014070	response to organic cyclic compound	767	144	117.61383824216924	1.2243457245524216	0.0044386184500897485	0.04294500962646022
	GO:1903530	regulation of secretion by cell	597	115	91.54558204768584	1.2562048045103567	0.004614163639827806	0.04459318959121873
	GO:0045576	mast cell activation	53	16	8.127162225338944	1.9687068568798893	0.004624269672120818	0.04464058754346553
	GO:0035115	embryonic forelimb morphogenesis	31	11	4.753623188405797	2.3140243902439024	0.0046471705069563995	0.04465180233455085
	GO:0010165	response to X-ray	31	11	4.753623188405797	2.3140243902439024	0.0046471705069563995	0.04465180233455085
	GO:0030261	chromosome condensation	31	11	4.753623188405797	2.3140243902439024	0.0046471705069563995	0.04465180233455085
	GO:0030203	glycosaminoglycan metabolic process	137	33	21.007947639083685	1.5708340751290724	0.004660029505624275	0.04465180233455085
	GO:0002719	negative regulation of cytokine production involved in immune response	19	8	2.913510986442263	2.745827984595635	0.004663739957458168	0.04465180233455085
	GO:1900120	regulation of receptor binding	19	8	2.913510986442263	2.745827984595635	0.004663739957458168	0.04465180233455085
	GO:0070231	T cell apoptotic process	44	14	6.747078073866293	2.074972283813747	0.004667055079712434	0.04465180233455085
	GO:0045058	T cell selection	44	14	6.747078073866293	2.074972283813747	0.004667055079712434	0.04465180233455085
	GO:0015850	organic hydroxy compound transport	190	43	29.135109864422628	1.475882541720154	0.00476552669520125	0.045543151557034665
	GO:0003176	aortic valve development	27	10	4.140252454417952	2.415311653116531	0.004839136829454249	0.04609264402927454
	GO:0002701	negative regulation of production of molecular mediator of immune response	27	10	4.140252454417952	2.415311653116531	0.004839136829454249	0.04609264402927454
	GO:0009620	response to fungus	27	10	4.140252454417952	2.415311653116531	0.004839136829454249	0.04609264402927454
	GO:0048839	inner ear development	153	36	23.461430575035063	1.5344332855093257	0.004847883065608016	0.046124758834864735
	GO:0050708	regulation of protein secretion	356	73	54.589995324918185	1.3372413674979446	0.004864131462519072	0.046228102116654124
	GO:0021602	cranial nerve morphogenesis	23	9	3.5268817204301075	2.551829268292683	0.0048761890010364795	0.046236721892985076
	GO:0002407	dendritic cell chemotaxis	23	9	3.5268817204301075	2.551829268292683	0.0048761890010364795	0.046236721892985076
	GO:0050714	positive regulation of protein secretion	201	45	30.8218793828892	1.4600018201674554	0.004881201355749765	0.046236721892985076
	GO:0002292	T cell differentiation involved in immune response	58	17	8.89387564282375	1.9114276703111859	0.004982958338738852	0.04714856500888294
	GO:0055076	transition metal ion homeostasis	117	29	17.94109396914446	1.616400875547217	0.005013779298915111	0.04733581291891032
	GO:0031214	biomineral tissue development	117	29	17.94109396914446	1.616400875547217	0.005013779298915111	0.04733581291891032
	GO:0006979	response to oxidative stress	385	78	59.036933146330064	1.3212068419385492	0.005088738613632571	0.04799071954087332
	GO:0098754	detoxification	92	24	14.10752688172043	1.701219512195122	0.005156326415582502	0.04836753517027224
	GO:0010596	negative regulation of endothelial cell migration	40	13	6.133707339878448	2.119435975609756	0.0051580716388461845	0.04836753517027224
	GO:0048483	autonomic nervous system development	40	13	6.133707339878448	2.119435975609756	0.0051580716388461845	0.04836753517027224
	GO:0018158	protein oxidation	12	6	1.8401122019635343	3.260670731707317	0.005173782018912831	0.04836753517027224
	GO:0070486	leukocyte aggregation	12	6	1.8401122019635343	3.260670731707317	0.005173782018912831	0.04836753517027224
	GO:0035988	chondrocyte proliferation	12	6	1.8401122019635343	3.260670731707317	0.005173782018912831	0.04836753517027224
	GO:0002070	epithelial cell maturation	12	6	1.8401122019635343	3.260670731707317	0.005173782018912831	0.04836753517027224
	GO:0036158	outer dynein arm assembly	12	6	1.8401122019635343	3.260670731707317	0.005173782018912831	0.04836753517027224
	GO:0002228	natural killer cell mediated immunity	49	15	7.513791491351099	1.996329019412643	0.0052055498113686705	0.0485465526919104
	GO:0042130	negative regulation of T cell proliferation	49	15	7.513791491351099	1.996329019412643	0.0052055498113686705	0.0485465526919104
	GO:0001101	response to acid chemical	284	60	43.54932211313698	1.3777481964960494	0.0052099015415112415	0.0485465526919104
	GO:0097756	negative regulation of blood vessel diameter	63	18	9.660589060308556	1.8632404181184667	0.0052754294935332124	0.04910383504718224
	GO:0071772	response to BMP	133	32	20.39457690509584	1.5690445626260774	0.0053690715300107605	0.049867285574190845
	GO:0071773	cellular response to BMP stimulus	133	32	20.39457690509584	1.5690445626260774	0.0053690715300107605	0.049867285574190845

## Sheet: GBM vs Oligo
	GSEA
	GO - BP	Gene set enrichment analysis with terms from Gene Ontology- Biological Process, for GBM vs Oligodendroglioma (results for FDR<0.05)
	geneSet	description	enrichmentScore	normalizedEnrichmentScore	pValue	FDR	size
	GO:0002446	neutrophil mediated immunity	0.547606	2.05482	0	0	433
	GO:0032609	interferon-gamma production	0.62381	2.04306	0	0	87
	GO:0002526	acute inflammatory response	0.609765	2.03043	0	0	113
	GO:0002250	adaptive immune response	0.547316	2.01452	0	0	300
	GO:0002449	lymphocyte mediated immunity	0.568358	2.00989	0	0	190
	GO:0006959	humoral immune response	0.585663	1.9975	0	0	139
	GO:0034340	response to type I interferon	0.628304	1.97913	0	0	73
	GO:0007159	leukocyte cell-cell adhesion	0.538711	1.97643	0	0	279
	GO:0032637	interleukin-8 production	0.655228	1.9733	0	0	57
	GO:0002697	regulation of immune effector process	0.533716	1.96256	0	0	306
	GO:0099177	regulation of trans-synaptic signaling	-0.502425	-2.17458	0	0	382
	GO:0099504	synaptic vesicle cycle	-0.553126	-2.21689	0	0	183
	GO:0007215	glutamate receptor signaling pathway	-0.620785	-2.27277	0	0	83
	GO:0099565	chemical synaptic transmission, postsynaptic	-0.560363	-2.12443	0	0.000285158	96
	GO:0099003	vesicle-mediated transport in synapse	-0.503463	-2.02247	0	0.00205314	191
	GO:0051703	intraspecies interaction between organisms	-0.59916	-1.95526	0	0.00266147	46
	GO:0035418	protein localization to synapse	-0.561946	-1.95805	0	0.00299416	54
	GO:0050890	cognition	-0.460249	-1.94033	0	0.00307971	248
	GO:0035249	synaptic transmission, glutamatergic	-0.538145	-1.96067	0	0.0034219	87
	GO:0051932	synaptic transmission, GABAergic	-0.610109	-1.96263	0	0.00399221	41
	KEGG	Gene set enrichment analysis with terms from KEGG, for GBM vs Oligodendroglioma (results for FDR<0.05)
	geneSet	description	enrichmentScore	normalizedEnrichmentScore	pValue	FDR	size
	hsa05150	Staphylococcus aureus infection	0.721044	2.12255	0	0	47
	hsa05144	Malaria	0.714283	2.03406	0	0.000250097	40
	hsa04610	Complement and coagulation cascades	0.682886	2.06845	0	0.000333463	56
	hsa05320	Autoimmune thyroid disease	0.711565	1.90528	0	0.000400156	29
	hsa05322	Systemic lupus erythematosus	0.597848	1.8931	0	0.000416829	76
	hsa04512	ECM-receptor interaction	0.619055	1.95545	0	0.000428738	75
	hsa05330	Allograft rejection	0.718224	1.92033	0	0.000444617	28
	hsa03030	DNA replication	0.687181	1.89884	0	0.000454722	35
	hsa04640	Hematopoietic cell lineage	0.654838	2.08149	0	0.000500194	74
	hsa05133	Pertussis	0.621298	1.926	0	0.000500194	67
	hsa05033	Nicotine addiction	-0.663096	-2.03298	0	0.000999064	34
	ORA
	GO - BP
	UP	Overrepresentation analysis with terms from Gene Ontology- Biological Process, using only the upregulated genes between GBM vs Oligodendroglioma (results for FDR<0.05)									DOWN	Overrepresentation analysis with terms from Gene Ontology- Biological Process, using only the downregulated genes between GBM vs Oligodendroglioma (results for FDR<0.05)
	geneSet	description	size	overlap	expect	enrichmentRatio	pValue	FDR			geneSet	description	size	overlap	expect	enrichmentRatio	pValue	FDR
	GO:0048584	positive regulation of response to stimulus	1842	604	401.1524076671342	1.505662158461189	0	0			GO:0051049	regulation of transport	1502	331	214.63830450366217	1.5421292148454913	0	0
	GO:0051704	multi-organism process	1832	564	398.9745987221443	1.4136238292021779	0	0			GO:0022008	neurogenesis	1363	332	194.77497272868945	1.7045311076103051	0	0
	GO:0009605	response to external stimulus	1803	590	392.6589527816737	1.5025762072157614	0	0			GO:0003008	system process	1336	316	190.91662770765157	1.655172751552511	0	0
	GO:0008283	cell proliferation	1666	548	362.8229702353125	1.5103784626551873	0	0			GO:0007267	cell-cell signaling	1328	362	189.7734143680848	1.9075380037051148	0	0
	GO:0006928	movement of cell or subcellular component	1635	506	356.0717625058439	1.4210618568544746	0	0			GO:0006811	ion transport	1288	303	184.05734767025092	1.6462260476709765	0	0
	GO:0006955	immune response	1516	653	330.1558360604644	1.9778538758903241	0	0			GO:0048699	generation of neurons	1277	314	182.48542932834658	1.720685323511604	0	0
	GO:0009888	tissue development	1484	473	323.1868474364968	1.4635496578892806	0	0			GO:0055085	transmembrane transport	1197	277	171.05329593267882	1.6193783258582661	0	0
	GO:0040011	locomotion	1432	465	311.8622409225495	1.4910429637920866	0	0			GO:0030182	neuron differentiation	1153	287	164.76562256506156	1.7418682097151141	0	0
	GO:0051240	positive regulation of multicellular organismal process	1399	446	304.67547140408294	1.463852662456316	0	0			GO:0048666	neuron development	951	250	135.8994857410005	1.839594893511622	0	0
	GO:0046903	secretion	1333	423	290.3019323671498	1.4571036319008195	0	0			GO:0006812	cation transport	894	225	127.7540906965872	1.761196050734449	0	0
	GO:0042127	regulation of cell proliferation	1311	438	285.51075268817203	1.5340928349496281	0	0			GO:0034220	ion transmembrane transport	894	229	127.7540906965872	1.792506202747506	0	0
	GO:0048870	cell motility	1243	424	270.7016518622409	1.5663000099303865	0	0			GO:0031175	neuron projection development	843	223	120.46610565684901	1.851143097754165	0	0
	GO:0051674	localization of cell	1243	424	270.7016518622409	1.5663000099303865	0	0			GO:0050877	nervous system process	771	230	110.17718560074802	2.087546516512566	0	0
	GO:0032940	secretion by cell	1241	392	270.26609007324294	1.450422433290713	0	0			GO:0098655	cation transmembrane transport	658	174	94.02929717936732	1.8504870845528398	0	0
	GO:0022610	biological adhesion	1183	417	257.63479819230173	1.6185701734621507	0	0			GO:0099536	synaptic signaling	602	249	86.02680380239988	2.894446718861519	0	0
	GO:0007155	cell adhesion	1176	415	256.1103319308088	1.6203953853455515	0	0			GO:0099537	trans-synaptic signaling	597	249	85.31229546517065	2.918688316171917	0	0
	GO:0006952	defense response	1149	492	250.23024777933614	1.9661891572511525	0	0			GO:0032990	cell part morphogenesis	596	166	85.1693937977248	1.9490569628127905	0	0
	GO:0016477	cell migration	1148	394	250.01246688483715	1.575921412676943	0	0			GO:0007268	chemical synaptic transmission	589	246	84.16908212560386	2.922688400390289	0	0
	GO:0080134	regulation of response to stress	1137	368	247.6168770453483	1.4861668735633269	0	0			GO:0098916	anterograde trans-synaptic signaling	589	246	84.16908212560386	2.922688400390289	0	0
	GO:0002682	regulation of immune system process	1136	472	247.39909615084932	1.9078485222605759	0	0			GO:0048858	cell projection morphogenesis	579	163	82.7400654511454	1.970025030935524	0	0
	GO:0001775	cell activation	1127	477	245.43906810035844	1.9434558796685042	0	0			GO:0120039	plasma membrane bounded cell projection morphogenesis	578	163	82.59716378369956	1.9734333787399108	0	0
	GO:0045321	leukocyte activation	1005	434	218.869798971482	1.9829140522788562	0	0			GO:0048812	neuron projection morphogenesis	566	162	80.8823437743494	2.0029093179094524	0	0
	GO:0002252	immune effector process	955	407	207.98075424653265	1.956911837705701	0	0			GO:0043269	regulation of ion transport	542	160	77.45270375564907	2.0657768191640473	0	0
	GO:0034097	response to cytokine	928	381	202.10067009506	1.8851990932083154	0	0			GO:0007610	behavior	483	155	69.0215053763441	2.2456768967128835	0	0
	GO:0048646	anatomical structure formation involved in morphogenesis	895	310	194.91390057659342	1.5904458280448925	0	0			GO:0023061	signal release	386	122	55.16004363409694	2.211745893626999	0	0
	GO:0072359	circulatory system development	895	316	194.91390057659342	1.621228650523181	0	0			GO:0099177	regulation of trans-synaptic signaling	382	156	54.588436964313544	2.8577480630556047	0	0
	GO:0035295	tube development	868	295	189.0338164251208	1.560567339637107	0	0			GO:0050804	modulation of chemical synaptic transmission	381	156	54.445535296867696	2.86524871413974	0	0
	GO:0071345	cellular response to cytokine stimulus	849	355	184.89597942964002	1.919998482904227	0	0			GO:0042391	regulation of membrane potential	363	135	51.87330528284245	2.6024946600935497	0	0
	GO:0002684	positive regulation of immune system process	794	348	172.91803023219575	2.012514250438215	0	0			GO:0050808	synapse organization	356	126	50.87299361072152	2.476756154044086	0	0
	GO:0002520	immune system development	739	293	160.94008103475144	1.8205533271524397	0	0			GO:0050890	cognition	248	93	35.43961352657005	2.6241821155943295	0	0
	GO:0050776	regulation of immune response	734	327	159.8511765622565	2.045652756723031	0	0			GO:0006836	neurotransmitter transport	238	96	34.01059685211158	2.822649670555245	0	0
	GO:0008284	positive regulation of cell proliferation	733	261	159.63339566775753	1.6349962293805689	0	0			GO:0007611	learning or memory	217	83	31.009661835748794	2.6765851378719425	0	0
	GO:0035239	tube morphogenesis	714	256	155.4955586722768	1.6463492731618585	0	0			GO:0006813	potassium ion transport	200	77	28.580333489169398	2.694160305343511	0	0
	GO:0048534	hematopoietic or lymphoid organ development	699	279	152.22884525479196	1.8327669735195435	0	0			GO:0099003	vesicle-mediated transport in synapse	191	84	27.294218482156772	3.077574837136805	0	0
	GO:0098609	cell-cell adhesion	695	249	151.35772167679602	1.6451093293522605	0	0			GO:0099504	synaptic vesicle cycle	183	87	26.151005142589998	3.326831971682428	0	0
	GO:0009607	response to biotic stimulus	690	300	150.2688172043011	1.9964221824686939	0	0			GO:0048167	regulation of synaptic plasticity	164	75	23.435873461118906	3.200222092188206	0	0
	GO:0045055	regulated exocytosis	687	251	149.61547452080413	1.6776339533321354	0	0			GO:0097479	synaptic vesicle localization	153	69	21.863955119214587	3.15587914555135	0	0
	GO:0043207	response to external biotic stimulus	668	293	145.47763752532336	2.014055252643193	0	0			GO:0007269	neurotransmitter secretion	150	69	21.435250116877047	3.2189967284623773	0	0
	GO:0051707	response to other organism	666	293	145.0420757363254	2.0201034666150943	0	0			GO:0099643	signal release from synapse	150	69	21.435250116877047	3.2189967284623773	0	0
	GO:0030097	hemopoiesis	662	263	144.17095215832944	1.824223229872074	0	0			GO:0048489	synaptic vesicle transport	143	64	20.434938444756117	3.131891009753605	0	0
	GO:0002443	leukocyte mediated immunity	646	289	140.68645784634566	2.054213350908577	0	0			GO:0097480	establishment of synaptic vesicle localization	143	64	20.434938444756117	3.131891009753605	0	0
	GO:0032101	regulation of response to external stimulus	628	234	136.76640174536388	1.7109465264405272	0	0			GO:0017156	calcium ion regulated exocytosis	140	63	20.006233442418576	3.1490185387131953	0	0
	GO:0045087	innate immune response	625	298	136.11305906186692	2.1893564221824686	0	0			GO:0060078	regulation of postsynaptic membrane potential	123	61	17.57690509583918	3.4704630688618767	0	0
	GO:0072358	cardiovascular system development	606	228	131.97522206638618	1.7275970173045925	0	0			GO:0016079	synaptic vesicle exocytosis	116	56	16.57659342371825	3.378257436167412	0	0
	GO:0001944	vasculature development	599	226	130.45075580489325	1.732454508259144	0	0			GO:0007215	glutamate receptor signaling pathway	83	46	11.8608383980053	3.8783093114004545	0	0
	GO:0002263	cell activation involved in immune response	592	255	128.92628954340034	1.9778743412464344	0	0			GO:0051960	regulation of nervous system development	777	195	111.0345956054231	1.756209395249744	1.1102230246251565e-16	2.027219999432573e-14
	GO:0001816	cytokine production	590	262	128.49072775440237	2.039057639246839	0	0			GO:0030001	metal ion transport	698	180	99.74536387720119	1.8045951511250402	1.1102230246251565e-16	2.027219999432573e-14
	GO:0002366	leukocyte activation involved in immune response	589	255	128.27294685990339	1.9879484041050748	0	0			GO:0098660	inorganic ion transmembrane transport	651	170	93.02898550724639	1.827387443527029	2.220446049250313e-16	3.664589998974267e-14
	GO:0001568	blood vessel development	571	218	124.35289075892162	1.7530754505951018	0	0			GO:0034765	regulation of ion transmembrane transport	380	116	54.302633629421855	2.1361763186592433	2.220446049250313e-16	3.664589998974267e-14
	GO:0030155	regulation of cell adhesion	571	237	124.35289075892162	1.9058664302341246	0	0			GO:0071804	cellular potassium ion transport	175	69	25.00779180302322	2.759140052967752	2.220446049250313e-16	3.664589998974267e-14
	GO:0019221	cytokine-mediated signaling pathway	571	269	124.35289075892162	2.163198606468268	0	0			GO:0071805	potassium ion transmembrane transport	175	69	25.00779180302322	2.759140052967752	2.220446049250313e-16	3.664589998974267e-14
	GO:0031347	regulation of defense response	569	229	123.91732896992364	1.848006262752656	0	0			GO:0098693	regulation of synaptic vesicle cycle	111	52	15.862085086489015	3.2782575377995222	2.220446049250313e-16	3.664589998974267e-14
	GO:0050778	positive regulation of immune response	566	246	123.26398628642669	1.9957167329342527	0	0			GO:0048667	cell morphogenesis involved in neuron differentiation	511	141	73.02275206482781	1.930905040045925	8.881784197001252e-16	1.4381787165785802e-13
	GO:0006954	inflammatory response	561	261	122.17508181393175	2.1362784957860197	0	0			GO:0034762	regulation of transmembrane transport	443	126	63.305438678510214	1.990350317922561	2.886579864025407e-15	4.587523776493711e-13
	GO:0002274	myeloid leukocyte activation	552	242	120.21505376344086	2.0130590339892667	0	0			GO:0048468	cell development	1750	360	250.0779180302322	1.4395513319831748	6.439293542825908e-15	1.0047639488096717e-12
	GO:0046649	lymphocyte activation	541	245	117.81946392395201	2.079452679891144	0	0			GO:0051588	regulation of neurotransmitter transport	131	55	18.720118435405954	2.938015600156501	8.215650382226158e-15	1.2590484210761588e-12
	GO:0001817	regulation of cytokine production	531	233	115.64165497896214	2.014844910706164	0	0			GO:0015672	monovalent inorganic cation transport	405	117	57.87517531556803	2.0215921483097055	8.881784197001252e-15	1.3372538943625394e-12
	GO:0048514	blood vessel morphogenesis	500	197	108.89044724949353	1.8091577817531306	0	0			GO:0098742	cell-cell adhesion via plasma-membrane adhesion molecules	230	79	32.867383512544805	2.4035986913849507	9.992007221626409e-15	1.478472516827549e-12
	GO:0002444	myeloid leukocyte mediated immunity	480	205	104.5348293595138	1.9610688729874777	0	0			GO:0017158	regulation of calcium ion-dependent exocytosis	99	46	14.14726507713885	3.251511846931694	1.354472090042691e-14	1.9701829621604025e-12
	GO:0002275	myeloid cell activation involved in immune response	472	200	102.7925822035219	1.9456656863042356	0	0			GO:0007417	central nervous system development	830	198	118.60838398005299	1.6693592253419347	2.020605904817785e-14	2.8901399791910382e-12
	GO:0043299	leukocyte degranulation	463	199	100.83255415303101	1.9735689695808234	0	0			GO:0050806	positive regulation of synaptic transmission	149	59	21.2923484494312	2.7709484531555333	2.0650148258027912e-14	2.9052388909900907e-12
	GO:0036230	granulocyte activation	438	187	95.38803179055634	1.9604136545200577	0	0			GO:0051648	vesicle localization	288	91	41.15568022440393	2.21111641221374	3.019806626980426e-14	4.179996850442905e-12
	GO:0050865	regulation of cell activation	437	198	95.17025089605735	2.080482063835797	0	0			GO:0035249	synaptic transmission, glutamatergic	87	42	12.432445067788688	3.378257436167412	3.6193270602780103e-14	4.930327751000934e-12
	GO:0002446	neutrophil mediated immunity	433	185	94.29912731806141	1.9618421215714301	0	0			GO:0007186	G protein-coupled receptor signaling pathway	650	163	92.88608383980053	1.7548376814025668	5.81756864903582e-14	7.80099596031647e-12
	GO:0042119	neutrophil activation	432	186	94.08134642356242	1.9770125223613593	0	0			GO:0098662	inorganic cation transmembrane transport	586	150	83.74037712326633	1.7912505908493714	1.0758061108617767e-13	1.4203950836024258e-11
	GO:0002253	activation of immune response	429	184	93.42800374006545	1.9694309268548982	0	0			GO:0007156	homophilic cell adhesion via plasma membrane adhesion molecules	152	58	21.72105345176874	2.6702203983240542	2.278177646530821e-13	2.962321297352653e-11
	GO:0002283	neutrophil activation involved in immune response	425	180	92.5568801620695	1.9447500789224454	0	0			GO:0051650	establishment of vesicle localization	274	86	39.15505688016207	2.196395736653161	2.3714363805993344e-13	3.037562241537834e-11
	GO:0043312	neutrophil degranulation	422	179	91.90353747857255	1.9476943424700506	0	0			GO:1902803	regulation of synaptic vesicle transport	81	39	11.575035063113605	3.3693202471828427	3.310685059432217e-13	4.1782792911834244e-11
	GO:0009617	response to bacterium	421	207	91.68575658407356	2.257711641504383	0	0			GO:0061564	axon development	448	121	64.01994701573945	1.8900359284935346	5.924150059399835e-13	7.368268957937593e-11
	GO:0001525	angiogenesis	419	170	91.25019479507559	1.863009721587731	0	0			GO:0045664	regulation of neuron differentiation	557	142	79.59622876733677	1.7840041192789695	7.138734048339757e-13	8.752087943264542e-11
	GO:0002521	leukocyte differentiation	414	186	90.16129032258065	2.062969588550984	0	0			GO:0007409	axonogenesis	412	113	58.87548698768896	1.9193047188489267	1.2001510896197942e-12	1.4506615001573342e-10
	GO:0002694	regulation of leukocyte activation	408	185	88.85460495558672	2.0820530358834053	0	0			GO:2000300	regulation of synaptic vesicle exocytosis	77	37	11.003428393330218	3.3625883385970625	1.4457324226668788e-12	1.7232327293509936e-10
	GO:0002764	immune response-regulating signaling pathway	404	170	87.98348137759078	1.9321808746169786	0	0			GO:0050767	regulation of neurogenesis	690	166	98.60215053763442	1.683533260632497	1.5094592242803628e-12	1.7745450770923387e-10
	GO:0042110	T cell activation	384	190	83.62786348761104	2.271970035778175	0	0			GO:0099565	chemical synaptic transmission, postsynaptic	96	42	13.71856007480131	3.061545801526717	2.355227124439807e-12	2.6950078909256566e-10
	GO:0002757	immune response-activating signal transduction	376	159	81.88561633161915	1.9417329577893652	0	0			GO:0046928	regulation of neurotransmitter secretion	96	42	13.71856007480131	3.061545801526717	2.355227124439807e-12	2.6950078909256566e-10
	GO:0031349	positive regulation of defense response	354	147	77.09443665264142	1.906752372578151	0	0			GO:0010975	regulation of neuron projection development	433	116	61.87642200405174	1.8747043905092668	3.262501380163485e-12	3.6840509006003984e-10
	GO:0051249	regulation of lymphocyte activation	345	160	75.13440860215054	2.1295169946332737	0	0			GO:0001505	regulation of neurotransmitter levels	301	89	43.01340190119994	2.0691225540455838	3.860023412016744e-12	4.3021715483022985e-10
	GO:0050900	leukocyte migration	343	170	74.69884681315257	2.2758048785576075	0	0			GO:0050803	regulation of synapse structure or activity	196	66	28.00872681938601	2.356408430329602	4.486633287115183e-12	4.936447034618269e-10
	GO:0045785	positive regulation of cell adhesion	342	155	74.48106591865358	2.081065813011957	0	0			GO:0017157	regulation of exocytosis	193	65	27.58002181704847	2.3567784112418844	6.468381386071087e-12	7.026791019653427e-10
	GO:0043062	extracellular structure organization	341	165	74.2632850241546	2.2218246869409657	0	0			GO:0031644	regulation of neurological system process	107	44	15.290478416705627	2.8776078027701053	9.34108346228868e-12	1.0020647284170182e-9
	GO:0001819	positive regulation of cytokine production	341	158	74.2632850241546	2.1275654577980156	0	0			GO:0035418	protein localization to synapse	54	29	7.7166900420757365	3.758087968011632	1.1251999332273499e-11	1.1921562749329775e-9
	GO:0022407	regulation of cell-cell adhesion	324	153	70.56100981767182	2.1683363148479424	0	0			GO:0060079	excitatory postsynaptic potential	90	39	12.861150070126229	3.032388222464558	2.0510704246134992e-11	2.146620290735738e-9
	GO:0098542	defense response to other organism	322	155	70.12544802867384	2.2103245591617684	0	0			GO:0007420	brain development	625	150	89.31354215365437	1.6794765539803707	2.378697239180383e-11	2.4595156273067524e-9
	GO:0002697	regulation of immune effector process	306	145	66.64095371669005	2.1758392086709457	0	0			GO:0007613	memory	98	41	14.004363409693005	2.9276589588943533	2.4648727503517875e-11	2.5182783266094097e-9
	GO:0002250	adaptive immune response	300	158	65.33426834969612	2.4183327370304117	0	0			GO:0030534	adult behavior	115	45	16.433691756272403	2.738276990185387	4.0933145761812284e-11	4.1328030226808595e-9
	GO:0030198	extracellular matrix organization	294	150	64.0275829827022	2.342740316162243	0	0			GO:0099173	postsynapse organization	148	53	21.149446781985354	2.505975713990981	4.225397809420883e-11	4.2165539535407e-9
	GO:0030098	lymphocyte differentiation	281	126	61.19643135421537	2.05894358889476	0	0			GO:0007612	learning	132	49	18.863020102851802	2.5976752255378206	5.2515325421609305e-11	5.1803048594051845e-9
	GO:0007159	leukocyte cell-cell adhesion	279	144	60.7608695652174	2.36994633273703	0	0			GO:0032412	regulation of ion transmembrane transporter activity	199	64	28.43743182172355	2.2505548462048517	8.90341134152095e-11	8.591273852132347e-9
	GO:0002237	response to molecule of bacterial origin	269	131	58.58306062022752	2.2361412772409572	0	0			GO:0050807	regulation of synapse organization	190	62	27.151316814710928	2.2834988233943636	8.909617488228605e-11	8.591273852132347e-9
	GO:0050867	positive regulation of cell activation	265	131	57.711937042231575	2.26989435312384	0	0			GO:0120036	plasma membrane bounded cell projection organization	1289	264	184.20024933769676	1.4332228156543116	9.757106234076218e-11	9.303942855649123e-9
	GO:0050863	regulation of T cell activation	264	132	57.49415614773259	2.295885509838998	0	0			GO:0022898	regulation of transmembrane transporter activity	204	65	29.151940158952783	2.2296972224004104	9.94349047545029e-11	9.37747640223235e-9
	GO:0032496	response to lipopolysaccharide	258	123	56.187470780738664	2.189100137288347	0	0			GO:1903305	regulation of regulated secretory pathway	143	51	20.434938444756117	2.495725648397404	1.1663314758436627e-10	1.0879844267054689e-8
	GO:0002696	positive regulation of leukocyte activation	256	126	55.75190899174069	2.2600122987477635	0	0			GO:0032409	regulation of transporter activity	214	67	30.580956833411253	2.1909059407454214	1.2116596614930586e-10	1.1181143241863902e-8
	GO:1903037	regulation of leukocyte cell-cell adhesion	250	129	54.44522362474677	2.369353846153846	0	0			GO:0060627	regulation of vesicle-mediated transport	454	115	64.87735702041454	1.7725752910035115	1.8571699733627156e-10	1.6955566714254068e-8
	GO:0070661	leukocyte proliferation	227	114	49.43626305127007	2.305999542921989	0	0			GO:2001257	regulation of cation channel activity	133	48	19.005921770297647	2.5255286526020613	2.560203160584251e-10	2.312806686750952e-8
	GO:0051251	positive regulation of lymphocyte activation	225	110	49.000701262272095	2.2448658318425756	0	0			GO:0030030	cell projection organization	1319	267	188.48729936107216	1.4165410661889024	2.6702640099074415e-10	2.38710476385684e-8
	GO:0032943	mononuclear cell proliferation	215	111	46.822892317282225	2.3706352706244536	0	0			GO:0048168	regulation of neuronal synaptic plasticity	47	25	6.716378369954808	3.722244135594793	3.929334635444093e-10	3.476448437255795e-8
	GO:0046651	lymphocyte proliferation	213	110	46.387330528284245	2.3713371463125803	0	0			GO:0007626	locomotory behavior	167	55	23.864578463456446	2.304670919883243	6.971865307292546e-10	6.105362047671901e-8
	GO:0002460	adaptive immune response based on somatic recombination of immune receptors built from immunoglobulin superfamily domains	210	110	45.733987844787286	2.405213391259903	0	0			GO:2000463	positive regulation of excitatory postsynaptic potential	27	18	3.8583450210378682	4.665212649945475	7.376700361660937e-10	6.394630555936784e-8
	GO:0022409	positive regulation of cell-cell adhesion	208	109	45.298426055789314	2.4062646208889498	0	0			GO:0030073	insulin secretion	173	56	24.721988468131528	2.2651899571989587	1.0149978635354273e-9	8.710711664861037e-8
	GO:0030217	T cell differentiation	202	98	43.99174068879539	2.2276908907348694	0	0			GO:0030072	peptide hormone secretion	202	62	28.86613682406109	2.1478454279451933	1.4435517226019101e-9	1.226590186472237e-7
	GO:0002449	lymphocyte mediated immunity	190	103	41.378369954807546	2.4892232369833347	0	0			GO:0031646	positive regulation of neurological system process	50	25	7.1450833722923495	3.4989094874591053	2.165652324137568e-9	1.7870796390142894e-7
	GO:1903039	positive regulation of leukocyte cell-cell adhesion	185	100	40.28946548231261	2.482038389015133	0	0			GO:0048488	synaptic vesicle endocytosis	50	25	7.1450833722923495	3.4989094874591053	2.165652324137568e-9	1.7870796390142894e-7
	GO:0070663	regulation of leukocyte proliferation	180	96	39.200561009817676	2.4489445438282647	0	0			GO:0140238	presynaptic endocytosis	50	25	7.1450833722923495	3.4989094874591053	2.165652324137568e-9	1.7870796390142894e-7
	GO:0032944	regulation of mononuclear cell proliferation	174	94	37.89387564282375	2.4806119301708716	0	0			GO:0000904	cell morphogenesis involved in differentiation	642	146	91.74287050023376	1.591404315168316	2.484070282804396e-9	2.030313444478793e-7
	GO:0050670	regulation of lymphocyte proliferation	173	94	37.676094748324765	2.494950727455096	0	0			GO:0060284	regulation of cell development	783	171	111.89200561009818	1.5282593163614484	2.549428224085659e-9	2.0640748131229366e-7
	GO:0050870	positive regulation of T cell activation	173	93	37.676094748324765	2.4684086984396165	0	0			GO:0050433	regulation of catecholamine secretion	47	24	6.716378369954808	3.5733543701710015	2.6268056618761193e-9	2.106845438338398e-7
	GO:0050663	cytokine secretion	172	89	37.45831385382578	2.3759745392519864	0	0			GO:0036465	synaptic vesicle recycling	61	28	8.717001714196666	3.21211362783131	2.842148405513001e-9	2.2584553348252383e-7
	GO:0034341	response to interferon-gamma	165	98	35.93384759233287	2.727233696536022	0	0			GO:0007416	synapse assembly	146	49	20.863643447093658	2.3485830806232353	2.8911069094306185e-9	2.2762825226361073e-7
	GO:0042098	T cell proliferation	156	85	33.97381954184198	2.5019265171322416	0	0			GO:0060322	head development	666	150	95.17251051893409	1.5760853547113087	2.992092351661313e-9	2.3343760510870352e-7
	GO:0071346	cellular response to interferon-gamma	147	85	32.0137914913511	2.655105691650542	0	0			GO:1900449	regulation of glutamate receptor signaling pathway	44	23	6.287673367617267	3.657950827798156	3.1154855362203193e-9	2.408747465931782e-7
	GO:0006959	humoral immune response	139	83	30.271544335359202	2.7418488822537674	0	0			GO:0051932	synaptic transmission, GABAergic	41	22	5.858968365279726	3.7549272548341617	3.5954696997464453e-9	2.7550286574307137e-7
	GO:0042129	regulation of T cell proliferation	130	73	28.31151628486832	2.5784560341268747	0	0			GO:0099601	regulation of neurotransmitter receptor activity	48	24	6.859280037400655	3.4989094874591053	4.544473020118289e-9	3.4513865007659434e-7
	GO:0042742	defense response to bacterium	128	73	27.875954495870346	2.618744409660107	0	0			GO:0006814	sodium ion transport	166	53	23.7216767960106	2.2342434076546094	4.8819389641963085e-9	3.675157911467782e-7
	GO:0042089	cytokine biosynthetic process	89	57	19.382499610409848	2.9407971699061326	0	0			GO:0016358	dendrite development	205	61	29.29484182639863	2.082277841317126	7.35597494028184e-9	5.489476255434675e-7
	GO:0042107	cytokine metabolic process	89	57	19.382499610409848	2.9407971699061326	0	0			GO:0050432	catecholamine secretion	49	24	7.002181704846502	3.4275031713885116	7.705177829109289e-9	5.70050311460482e-7
	GO:0060333	interferon-gamma-mediated signaling pathway	78	53	16.98690977092099	3.120049539011972	0	0			GO:0032989	cellular component morphogenesis	959	199	137.04269908056725	1.4521021647640502	9.431478042998265e-9	6.91802945000095e-7
	GO:0002683	negative regulation of immune system process	347	143	75.56997039114852	1.8922860398096641	1.1102230246251565e-16	8.07452033672296e-15			GO:1904062	regulation of cation transmembrane transport	265	73	37.86894187314945	1.9277010761095448	1.0222178326024789e-8	7.434469016435995e-7
	GO:0006887	exocytosis	784	267	170.74022128720586	1.5637791610382974	2.220446049250313e-16	1.574865123526131e-14			GO:0120035	regulation of plasma membrane bounded cell projection organization	591	134	84.45488546049556	1.5866459266312019	1.4167754525118426e-8	1.0217451204585407e-6
	GO:0050727	regulation of inflammatory response	293	126	63.80980208820321	1.9746182541959985	2.220446049250313e-16	1.574865123526131e-14			GO:0051966	regulation of synaptic transmission, glutamatergic	65	28	9.288608383980053	3.014445096887845	1.6276565206752025e-8	1.164045688369549e-6
	GO:0071219	cellular response to molecule of bacterial origin	163	83	35.498285803334895	2.338141071369777	2.220446049250313e-16	1.574865123526131e-14			GO:0031344	regulation of cell projection organization	598	135	85.45519713261649	1.5797751866454155	1.6566154115160714e-8	1.1749647488951177e-6
	GO:0071216	cellular response to biotic stimulus	182	89	39.63612279881565	2.2454264876447345	4.440892098500626e-16	3.12391278601085e-14			GO:0099084	postsynaptic specialization organization	34	19	4.858656693158798	3.9105458977484115	1.7397442819699904e-8	1.2238102809726603e-6
	GO:0045088	regulation of innate immune response	301	127	65.5520492441951	1.937391759133241	6.661338147750939e-16	4.6102906438708516e-14			GO:0051962	positive regulation of nervous system development	456	109	65.16316035530622	1.6727242725133444	1.8039026050686857e-8	1.258625378593452e-6
	GO:0097529	myeloid leukocyte migration	154	79	33.53825775284401	2.355518899704946	6.661338147750939e-16	4.6102906438708516e-14			GO:0044057	regulation of system process	446	107	63.73414368084775	1.6788489468974184	1.9893486635780278e-8	1.3691776603277363e-6
	GO:0050707	regulation of cytokine secretion	149	77	32.44935328034907	2.3729286477530587	8.881784197001252e-16	6.049481903068631e-14			GO:0051963	regulation of synapse assembly	89	34	12.71824840268038	2.6733241027777437	1.994257836646085e-8	1.3691776603277363e-6
	GO:0001906	cell killing	98	58	21.342527660900732	2.717578766748202	8.881784197001252e-16	6.049481903068631e-14			GO:0015800	acidic amino acid transport	55	25	7.859591709521584	3.1808268067810053	2.5589981023088626e-8	1.7429620407948142e-6
	GO:0050866	negative regulation of cell activation	153	78	33.320476858345025	2.3409028727770176	1.4432899320127035e-15	9.75300330435671e-14			GO:0048172	regulation of short-term neuronal synaptic plasticity	13	11	1.8577216767960107	5.92123144031541	2.918104402560573e-8	1.9719033057303022e-6
	GO:0097530	granulocyte migration	99	58	21.560308555399722	2.6901284761749875	1.7763568394002505e-15	1.1909917496666367e-13			GO:0035235	ionotropic glutamate receptor signaling pathway	23	15	3.2867383512544803	4.563794983642312	3.160201011986885e-8	2.118816022255582e-6
	GO:1902105	regulation of leukocyte differentiation	222	101	48.34735857877513	2.0890489774210703	1.9984014443252818e-15	1.329479162418571e-13			GO:0050805	negative regulation of synaptic transmission	63	27	9.00280504908836	2.9990652749649476	3.343319521231791e-8	2.224214583814824e-6
	GO:0002703	regulation of leukocyte mediated immunity	163	81	35.498285803334895	2.2818003226620718	2.6645352591003757e-15	1.759003199507648e-13			GO:0098815	modulation of excitatory postsynaptic potential	39	20	5.573165030388032	3.5886251153426723	5.116345036526582e-8	3.3775748541131637e-6
	GO:0002695	negative regulation of leukocyte activation	135	71	29.400420757363257	2.414931425163983	3.3306690738754696e-15	2.1819696177098689e-13			GO:0014047	glutamate secretion	33	18	4.715755025712951	3.816992168137206	6.902965954402873e-8	4.52223311608286e-6
	GO:1903706	regulation of hemopoiesis	329	134	71.64991429016675	1.8702046098384544	3.4416913763379853e-15	2.2376208630100447e-13			GO:0030900	forebrain development	334	84	47.72915692691289	1.7599305206381128	7.728559103803434e-8	5.024734411275839e-6
	GO:0071222	cellular response to lipopolysaccharide	156	78	33.97381954184198	2.2958855098389983	5.662137425588298e-15	3.653568675669081e-13			GO:0015837	amine transport	81	31	11.575035063113605	2.6781776323761055	7.947117452999919e-8	5.1015122694626e-6
	GO:0001501	skeletal system development	439	166	95.60581268505533	1.736296103112864	5.773159728050814e-15	3.697407222845678e-13			GO:0051668	localization within membrane	137	44	19.577528440081036	2.2474747072730024	8.003934504063892e-8	5.1015122694626e-6
	GO:0060326	cell chemotaxis	222	100	48.34735857877513	2.0683653241792777	5.995204332975845e-15	3.8111735989332376e-13			GO:0051952	regulation of amine transport	77	30	11.003428393330218	2.7264229772408615	8.024984343713015e-8	5.1015122694626e-6
	GO:0002699	positive regulation of immune effector process	175	84	38.11165653732274	2.2040500894454382	1.0658141036401503e-14	6.725600468705713e-13			GO:0000902	cell morphogenesis	880	181	125.75346735234534	1.4393241300684048	9.122886890366999e-8	5.756809948024234e-6
	GO:0002526	acute inflammatory response	113	62	24.60924107838554	2.5193787895578383	1.3988810110276972e-14	8.762917399007078e-13			GO:0099072	regulation of postsynaptic membrane neurotransmitter receptor levels	58	25	8.288296711859125	3.016301282292332	9.368566189493777e-8	5.868688688922306e-6
	GO:0030595	leukocyte chemotaxis	167	81	36.36940938133084	2.22714642271807	1.532107773982716e-14	9.527933997333093e-13			GO:0097485	neuron projection guidance	234	64	33.43899018232819	1.9139333948494255	1.0995708499272894e-7	6.838055821794201e-6
	GO:0042113	B cell activation	185	87	40.28946548231261	2.159373398443166	1.6209256159527285e-14	1.0007758011587277e-12			GO:0099558	maintenance of synapse structure	14	11	2.0006233442418577	5.498286337435737	1.1846660452619062e-7	7.314247482329266e-6
	GO:0051250	negative regulation of lymphocyte activation	116	63	25.2625837618825	2.4938066744802914	1.6431300764452317e-14	1.007238736860927e-12			GO:0035725	sodium ion transmembrane transport	108	37	15.433380084151473	2.397400945110869	1.3503271123482818e-7	8.277505198694968e-6
	GO:0042035	regulation of cytokine biosynthetic process	82	50	17.85803334891694	2.7998603778524367	1.7541523789077473e-14	1.0676691997011551e-12			GO:0014046	dopamine secretion	31	17	4.429951690821256	3.837513631406761	1.446003574656629e-7	8.678043830561671e-6
	GO:0002768	immune response-regulating cell surface receptor signaling pathway	276	116	60.10752688172043	1.9298747763864041	1.865174681370263e-14	1.1272485292619433e-12			GO:0014059	regulation of dopamine secretion	31	17	4.429951690821256	3.837513631406761	1.446003574656629e-7	8.678043830561671e-6
	GO:1990266	neutrophil migration	80	49	17.422471559918968	2.8124597495527723	2.4868995751603507e-14	1.4924875632186104e-12			GO:0097106	postsynaptic density organization	31	17	4.429951690821256	3.837513631406761	1.446003574656629e-7	8.678043830561671e-6
	GO:0051094	positive regulation of developmental process	1126	349	245.22128720585945	1.4232043391364304	2.7977620220553945e-14	1.6673884495332914e-12			GO:0098698	postsynaptic specialization assembly	22	14	3.1438366838086336	4.453157529493407	1.4593679020791228e-7	8.697427316418773e-6
	GO:0033993	response to lipid	757	252	164.86013713573323	1.5285684239879194	3.141931159689193e-14	1.8595898767208726e-12			GO:0045666	positive regulation of neuron differentiation	313	79	44.728221910550104	1.766222680570411	1.6049079798463595e-7	9.49884157451135e-6
	GO:0046631	alpha-beta T cell activation	118	63	25.698145550880476	2.451538764743337	4.75175454539567e-14	2.7931203773003864e-12			GO:0050796	regulation of insulin secretion	145	45	20.720741779647813	2.1717369232504793	1.7682882302860747e-7	1.03941435563802e-5
	GO:0009967	positive regulation of signal transduction	1340	402	291.82639862864266	1.377531305903399	5.950795411990839e-14	3.474131035762271e-12			GO:0051965	positive regulation of synapse assembly	56	24	8.002493376967431	2.9990652749649476	1.926792505546615e-7	1.1248798151429285e-5
	GO:1901342	regulation of vasculature development	267	112	58.14749883122955	1.9261361580671745	6.23945339839338e-14	3.6180398016899987e-12			GO:0031630	regulation of synaptic vesicle fusion to presynaptic active zone membrane	10	9	1.4290166744584698	6.29803707742639	2.1305789010828136e-7	1.2354478465603179e-5
	GO:0008219	cell death	1800	516	392.00561009817676	1.3163076923076922	6.683542608243442e-14	3.849541118385585e-12			GO:0007411	axon guidance	233	63	33.29608851488235	1.8921141434328208	2.1644093983752555e-7	1.246641708513855e-5
	GO:0030199	collagen fibril organization	44	33	9.582359357955431	3.4438282647584972	7.127631818093505e-14	4.077955750858564e-12			GO:0090276	regulation of peptide hormone secretion	165	49	23.57877512856475	2.078140180430257	2.323535090997808e-7	1.3293718767295458e-5
	GO:0032963	collagen metabolic process	67	43	14.591319931432134	2.9469575200918485	9.00390872971002e-14	5.117320842276251e-12			GO:0006865	amino acid transport	119	39	17.00529842605579	2.2934028573261362	2.3815186434017477e-7	1.353522715077735e-5
	GO:0002429	immune response-activating cell surface receptor signaling pathway	249	106	54.22744273024778	1.9547298316701511	9.348077867343818e-14	5.255932218136687e-12			GO:0051656	establishment of organelle localization	451	104	64.44865201807698	1.613687745879144	2.605681475031929e-7	1.4711814749160535e-5
	GO:0043067	regulation of programmed cell death	1304	392	283.98628642667916	1.380348343338784	9.370282327836321e-14	5.255932218136687e-12			GO:0007214	gamma-aminobutyric acid signaling pathway	20	13	2.8580333489169396	4.548582333696837	2.8845018373857556e-7	1.617960442381997e-5
	GO:0009887	animal organ morphogenesis	839	272	182.71817048465016	1.4886313675237366	9.792167077193881e-14	5.456907653018044e-12			GO:0048813	dendrite morphogenesis	129	41	18.43431510051426	2.2241130075321442	3.018416406819213e-7	1.6820811430728888e-5
	GO:0042981	regulation of apoptotic process	1290	388	280.93735390369335	1.3810908183217538	1.1812772982011666e-13	6.540465660104782e-12			GO:0097120	receptor localization to synapse	46	21	6.573476702508961	3.1946564885496183	3.054339436925346e-7	1.691118777270537e-5
	GO:0010941	regulation of cell death	1406	417	306.1999376655758	1.361855273972777	1.290079154614432e-13	7.097089298013497e-12			GO:2000311	regulation of AMPA receptor activity	23	14	3.2867383512544803	4.259541984732825	3.2379089254241933e-7	1.7812650255122068e-5
	GO:0009611	response to wounding	517	184	112.59272245597631	1.6342086414327879	1.5076828674409626e-13	8.2413594703046765e-12			GO:0035637	multicellular organismal signaling	153	46	21.863955119214587	2.103919430367567	3.6412716930556144e-7	1.9904072401148588e-5
	GO:0012501	programmed cell death	1691	487	368.26749259778717	1.3224083303271343	1.7974510768681284e-13	9.763117178279922e-12			GO:0051961	negative regulation of nervous system development	267	69	38.15474520804114	1.8084251283496502	3.7847980371985557e-7	2.0557681490656966e-5
	GO:0071621	granulocyte chemotaxis	86	50	18.72915692691289	2.669634313766277	2.4491519923230953e-13	1.3219259369884783e-11			GO:0007158	neuron cell-cell adhesion	15	11	2.1435250116877045	5.131733914940022	3.8652874023714645e-7	2.0862827979340822e-5
	GO:0030335	positive regulation of cell migration	404	151	87.98348137759078	1.7162312474539045	3.064215547965432e-13	1.6435686145399586e-11			GO:0010976	positive regulation of neuron projection development	242	64	34.58220352189497	1.8506628693998575	4.1289346863759846e-7	2.2146573424049188e-5
	GO:0042102	positive regulation of T cell proliferation	79	47	17.204690665419978	2.731813138289441	3.9179770539021774e-13	2.088452116558291e-11			GO:0051937	catecholamine transport	58	24	8.288296711859125	2.8956492310006388	4.251592674586746e-7	2.2662837474101522e-5
	GO:0045765	regulation of angiogenesis	241	102	52.48519557425588	1.9434051618554176	4.2665870836344766e-13	2.2602376760340173e-11			GO:0060291	long-term synaptic potentiation	74	28	10.574723390992677	2.647823395914999	4.414159668897355e-7	2.3384147085479692e-5
	GO:0006915	apoptotic process	1635	471	356.0717625058439	1.3227670643843035	4.800604358479177e-13	2.5275329205195273e-11			GO:0050905	neuromuscular process	87	31	12.432445067788688	2.4934757266949945	5.158823181972139e-7	2.7161362299193186e-5
	GO:0032103	positive regulation of response to external stimulus	248	104	54.009661835748794	1.9255813953488372	5.067057884389214e-13	2.6515543148675755e-11			GO:0051899	membrane depolarization	79	29	11.289231728221912	2.568819623704153	5.827663815960449e-7	3.049573833449547e-5
	GO:0050868	negative regulation of T cell activation	90	51	19.600280504908838	2.602003577817531	5.672129432809925e-13	2.950194835901502e-11			GO:0031338	regulation of vesicle fusion	27	15	3.8583450210378682	3.8876772082878954	6.351174676177962e-7	3.303380670967229e-5
	GO:0050671	positive regulation of lymphocyte proliferation	109	58	23.738117500389592	2.443327698544255	5.81312775693732e-13	3.0053170126527753e-11			GO:0099590	neurotransmitter receptor internalization	24	14	3.4296400187003275	4.08206106870229	6.747414205143798e-7	3.46744363524216e-5
	GO:0070665	positive regulation of leukocyte proliferation	112	59	24.39146018388655	2.418879376437516	6.522560269672795e-13	3.351892948163588e-11			GO:0045956	positive regulation of calcium ion-dependent exocytosis	24	14	3.4296400187003275	4.08206106870229	6.747414205143798e-7	3.46744363524216e-5
	GO:0002819	regulation of adaptive immune response	129	65	28.093735390369332	2.3136830719307735	6.619149672815183e-13	3.381282291196423e-11			GO:0009914	hormone transport	261	67	37.29733520336606	1.7963749858985447	7.227221514582993e-7	3.6919056570328124e-5
	GO:2000145	regulation of cell motility	727	239	158.3267103007636	1.5095368276520509	6.966649479522857e-13	3.5377388067020806e-11			GO:0007187	G protein-coupled receptor signaling pathway, coupled to cyclic nucleotide second messenger	166	48	23.7216767960106	2.0234657276871935	7.331297708912388e-7	3.722911061413379e-5
	GO:2000026	regulation of multicellular organismal development	1619	466	352.5872681938601	1.3216586134465387	7.66053886991358e-13	3.867220269505785e-11			GO:0046879	hormone secretion	256	66	36.58282686613683	1.8041252044711014	7.400832886528264e-7	3.736114578363856e-5
	GO:0030593	neutrophil chemotaxis	70	43	15.244662614929096	2.8206593406593403	8.314460231417797e-13	4.151852634302996e-11			GO:0006835	dicarboxylic acid transport	80	29	11.432133395667758	2.5367093784078514	7.905403749397522e-7	3.944428777751717e-5
	GO:0019724	B cell mediated immunity	88	50	19.164718715910862	2.6089608066352254	8.321121569565548e-13	4.151852634302996e-11			GO:0140029	exocytic process	80	29	11.432133395667758	2.5367093784078514	7.905403749397522e-7	3.944428777751717e-5
	GO:0007162	negative regulation of cell adhesion	224	96	48.7829203677731	1.9679018655762843	8.562039965909207e-13	4.2473657218169256e-11			GO:0099068	postsynapse assembly	31	16	4.429951690821256	3.6117775354416572	1.0096935166847842e-6	5.008780208201629e-5
	GO:0060429	epithelium development	903	285	196.65614773258534	1.4492300560445501	8.733014311701481e-13	4.307283265690926e-11			GO:0007600	sensory perception	397	92	56.73196197600125	1.621660820384069	1.02293970538625e-6	5.045326753807354e-5
	GO:0032946	positive regulation of mononuclear cell proliferation	110	58	23.955898394888578	2.421115628557489	9.71001057337162e-13	4.7617891851814416e-11			GO:0050768	negative regulation of neurogenesis	248	64	35.43961352657005	1.8058887677208286	1.0464842175039735e-6	5.131958602639486e-5
	GO:0002285	lymphocyte activation involved in immune response	133	66	28.96485896836528	2.2786232127725397	1.0971223929345797e-12	5.3497183955480466e-11			GO:0015844	monoamine transport	69	26	9.860215053763442	2.6368593238822244	1.2408873575342483e-6	6.050735967249385e-5
	GO:0016064	immunoglobulin mediated immune response	86	49	18.72915692691289	2.6162416274909512	1.219691014853197e-12	5.913778694615897e-11			GO:0099641	anterograde axonal protein transport	9	8	1.2861150070126228	6.220283533260632	1.3492357928690524e-6	6.528551453069378e-5
	GO:2000147	positive regulation of cell motility	415	152	90.37907121707964	1.6818052891350732	1.6648904477278847e-12	8.027016754157701e-11			GO:0051046	regulation of secretion	637	134	91.02836216300453	1.4720686697630145	1.3540924710397917e-6	6.528551453069378e-5
	GO:0045089	positive regulation of innate immune response	252	104	54.880785413744746	1.8950166112956808	1.6824319715169622e-12	8.066274401988028e-11			GO:0031629	synaptic vesicle fusion to presynaptic active zone membrane	22	13	3.1438366838086336	4.135074848815306	1.3972639514303609e-6	6.657720195176577e-5
	GO:0030334	regulation of cell migration	688	227	149.8332554153031	1.515017473062362	1.8355317266127713e-12	8.751407376550446e-11			GO:0099500	vesicle fusion to plasma membrane	22	13	3.1438366838086336	4.135074848815306	1.3972639514303609e-6	6.657720195176577e-5
	GO:0042060	wound healing	421	153	91.68575658407356	1.6687433871988917	2.8548274855211275e-12	1.3535983138531668e-10			GO:1903530	regulation of secretion by cell	597	127	85.31229546517065	1.4886482576459175	1.4041567878431138e-6	6.657720195176577e-5
	GO:0032612	interleukin-1 production	72	43	15.68022440392707	2.742307692307692	3.2688296514038484e-12	1.5413789048542761e-10			GO:0010977	negative regulation of neuron projection development	136	41	19.43462677263519	2.109636602732696	1.4314966416684172e-6	6.750057241097997e-5
	GO:0048598	embryonic morphogenesis	493	173	107.36598098800063	1.6113111286091142	3.3135716392962422e-12	1.5539383501879974e-10			GO:0045665	negative regulation of neuron differentiation	195	53	27.86582515194016	1.9019713111316163	1.6426773756794688e-6	7.703528545399563e-5
	GO:0002440	production of molecular mediator of immune response	160	74	34.844943119837936	2.123694096601073	4.175548795615214e-12	1.9475304219548784e-10			GO:0021953	central nervous system neuron differentiation	156	45	22.292660121552128	2.0186016273802534	1.733762160949226e-6	8.042782089333111e-5
	GO:1903038	negative regulation of leukocyte cell-cell adhesion	99	53	21.560308555399722	2.458220848918523	4.2168490921312696e-12	1.9561621031713814e-10			GO:0031345	negative regulation of cell projection organization	156	45	22.292660121552128	2.0186016273802534	1.733762160949226e-6	8.042782089333111e-5
	GO:0002286	T cell activation involved in immune response	75	44	16.33356708742403	2.6938389982110915	4.3367531787907865e-12	1.99933759387888e-10			GO:0098840	protein transport along microtubule	14	10	2.0006233442418577	4.99844212494158	2.0025436768822402e-6	9.19028333422641e-5
	GO:0023056	positive regulation of signaling	1485	429	323.4046283309958	1.3265116279069766	4.356515148629114e-12	1.99933759387888e-10			GO:0099118	microtubule-based protein transport	14	10	2.0006233442418577	4.99844212494158	2.0025436768822402e-6	9.19028333422641e-5
	GO:0040012	regulation of locomotion	792	253	172.48246844319777	1.4668157423971375	4.649725049432618e-12	2.1225500199058898e-10			GO:0060292	long-term synaptic depression	29	15	4.144148355929563	3.6195615387507987	2.1346567395941207e-6	9.692922824971822e-5
	GO:0040017	positive regulation of locomotion	443	158	96.47693626305127	1.6376971131131455	6.9959593673729614e-12	3.1766837719997224e-10			GO:0032228	regulation of synaptic transmission, GABAergic	29	15	4.144148355929563	3.6195615387507987	2.1346567395941207e-6	9.692922824971822e-5
	GO:0050729	positive regulation of inflammatory response	117	59	25.48036465638149	2.315508462914545	7.321698802797982e-12	3.307095743453278e-10			GO:0021533	cell differentiation in hindbrain	17	11	2.429328346579399	4.528000513182372	2.6542567450604793e-6	1.1926089730947138e-4
	GO:0001909	leukocyte mediated cytotoxicity	76	44	16.55134798192302	2.658393748234629	8.139267038131948e-12	3.6571303518978206e-10			GO:0016082	synaptic vesicle priming	17	11	2.429328346579399	4.528000513182372	2.6542567450604793e-6	1.1926089730947138e-4
	GO:0022408	negative regulation of cell-cell adhesion	138	66	30.053763440860216	2.1960644007155636	9.32298682698729e-12	4.14558927197953e-10			GO:0035640	exploration behavior	20	12	2.8580333489169396	4.198691384950926	2.8863668202205872e-6	1.285603449137522e-4
	GO:0045619	regulation of lymphocyte differentiation	138	66	30.053763440860216	2.1960644007155636	9.32298682698729e-12	4.14558927197953e-10			GO:0021537	telencephalon development	229	59	32.72448184509896	1.8029315262889716	2.891184638587063e-6	1.285603449137522e-4
	GO:0042108	positive regulation of cytokine biosynthetic process	49	33	10.671263830450366	3.092417217334161	9.648948307017235e-12	4.268416204681542e-10			GO:0060359	response to ammonium ion	107	34	15.290478416705627	2.223606029413263	3.0460841338175726e-6	1.3474996925990932e-4
	GO:0045580	regulation of T cell differentiation	115	58	25.044802867383513	2.3158497316636852	1.0928369320595266e-11	4.809603359453773e-10			GO:0006821	chloride transport	85	29	12.146641732896994	2.3874911796779776	3.285189845936287e-6	1.4458204747602675e-4
	GO:1902107	positive regulation of leukocyte differentiation	124	61	27.004830917874397	2.258855098389982	1.2635226198653982e-11	5.53242404269635e-10			GO:0099640	axo-dendritic protein transport	12	9	1.7148200093501638	5.248364231188658	3.565791608206581e-6	1.56130732559331e-4
	GO:0010647	positive regulation of cell communication	1479	425	322.0979429640019	1.3194744309419528	1.3073209181868606e-11	5.695141177603877e-10			GO:0008088	axo-dendritic transport	60	23	8.574100046750818	2.682497273718648	3.5889716456516396e-6	1.563479932131085e-4
	GO:1902533	positive regulation of intracellular signal transduction	880	274	191.64718715910863	1.4297105220361033	1.357913781419029e-11	5.885664682898034e-10			GO:0019933	cAMP-mediated signaling	122	37	17.434003428393332	2.122289361245687	3.934006982286853e-6	1.705133733433625e-4
	GO:0002706	regulation of lymphocyte mediated immunity	113	57	24.60924107838554	2.316203080722529	1.6311174633187875e-11	7.034296517689364e-10			GO:0099172	presynapse organization	41	18	5.858968365279726	3.0722132085006777	4.28675029173764e-6	1.8486879901352977e-4
	GO:0051241	negative regulation of multicellular organismal process	963	295	209.72300140252455	1.406617290555565	1.6540657732377895e-11	7.097596232963354e-10			GO:0010769	regulation of cell morphogenesis involved in differentiation	269	66	38.44054854293284	1.716936997563576	4.686739343284785e-6	2.011079852203501e-4
	GO:0051607	defense response to virus	192	83	41.81393174380552	1.9849843470483004	1.7553958286953275e-11	7.494928856648408e-10			GO:0098930	axonal transport	49	20	7.002181704846502	2.8562526428237596	4.994729105978202e-6	2.1325753824629317e-4
	GO:0009615	response to virus	267	106	58.14749883122955	1.822950292456433	1.7804091534401323e-11	7.564094730110503e-10			GO:0048791	calcium ion-regulated exocytosis of neurotransmitter	15	10	2.1435250116877045	4.665212649945475	5.234573550172428e-6	2.22391634690989e-4
	GO:0032637	interleukin-8 production	57	36	12.413510986442263	2.9000659071650503	1.8920198741056993e-11	7.998677122943404e-10			GO:0099175	regulation of postsynapse organization	87	29	12.432445067788688	2.332606324972737	5.562937717473737e-6	2.3517798764216558e-4
	GO:0034612	response to tumor necrosis factor	205	87	44.64508337229235	1.948702822985296	1.9038104426272184e-11	8.009069224817053e-10			GO:0097107	postsynaptic density assembly	18	11	2.5722300140252456	4.276444929116685	5.941268371056907e-6	2.4994100568828616e-4
	GO:0051272	positive regulation of cellular component movement	427	152	92.99244195106748	1.634541440260083	2.100308815755625e-11	8.792609881373061e-10			GO:2000026	regulation of multicellular organismal development	1619	291	231.35779959482628	1.2577920455226679	6.014048399838323e-6	2.517686017922561e-4
	GO:0050777	negative regulation of immune response	105	54	22.866993922393643	2.361482238691541	2.112399144493793e-11	8.800295853420257e-10			GO:0019935	cyclic-nucleotide-mediated signaling	144	41	20.577840112201965	1.9924345692475462	7.034537536032559e-6	2.9306019968073504e-4
	GO:0002822	regulation of adaptive immune response based on somatic recombination of immune receptors built from immunoglobulin superfamily domains	117	58	25.48036465638149	2.276262556763451	2.70302669136413e-11	1.1206461384196599e-9			GO:0048878	chemical homeostasis	915	177	130.75502571295	1.353676457443195	7.836722473619773e-6	3.2403097659029447e-4
	GO:1904018	positive regulation of vasculature development	156	71	33.97381954184198	2.0898445025457546	2.8822721986898614e-11	1.1892144235171342e-9			GO:0099174	regulation of presynapse organization	28	14	4.0012466884837155	3.4989094874591053	7.853465757490241e-6	3.2403097659029447e-4
	GO:0031589	cell-substrate adhesion	296	114	64.46314477170017	1.7684523521732824	3.0080604673798916e-11	1.2351758340217336e-9			GO:0015872	dopamine transport	39	17	5.573165030388032	3.0503313480412717	8.900068773076697e-6	3.6371614385973433e-4
	GO:0050715	positive regulation of cytokine secretion	103	53	22.43143213339567	2.362755961581881	3.150768534965209e-11	1.2876140746224488e-9			GO:0099054	presynapse assembly	39	17	5.573165030388032	3.0503313480412717	8.900068773076697e-6	3.6371614385973433e-4
	GO:0002700	regulation of production of molecular mediator of immune response	115	57	25.044802867383513	2.2759212880143114	4.034239609040924e-11	1.640845702596645e-9			GO:0010959	regulation of metal ion transport	307	72	43.87081190587502	1.641182300306551	9.750617121495608e-6	3.965867115482242e-4
	GO:1901700	response to oxygen-containing compound	1308	380	284.8574100046751	1.334000754952323	4.22762935770038e-11	1.7113922239521066e-9			GO:0019226	transmission of nerve impulse	59	22	8.431198379304972	2.609356227935604	9.837685468472301e-6	3.982406447661759e-4
	GO:0051270	regulation of cellular component movement	796	250	173.35359202119372	1.4421391393461043	4.4414139033222e-11	1.789493620577987e-9			GO:1990138	neuron projection extension	151	42	21.578151784322895	1.9464132248116877	1.0342101401383808e-5	4.1669443298908844e-4
	GO:0002576	platelet degranulation	107	54	23.302555711391616	2.3173423837627274	5.423395066372905e-11	2.1749334794211343e-9			GO:1904861	excitatory synapse assembly	22	12	3.1438366838086336	3.816992168137206	1.1210292423902146e-5	4.4956415692489827e-4
	GO:0048705	skeletal system morphogenesis	206	86	44.86286426679134	1.9169529499626585	6.987221912169161e-11	2.7890389976853834e-9			GO:0048588	developmental cell growth	197	51	28.151628486831854	1.8116181102580142	1.1541688540672723e-5	4.607012607258293e-4
	GO:0002573	myeloid leukocyte differentiation	168	74	36.587190275829826	2.0225658062867367	7.519396216792984e-11	2.9875675153943237e-9			GO:0043266	regulation of potassium ion transport	86	28	12.28954340034284	2.278359666252441	1.329126667126701e-5	5.280817156148773e-4
	GO:1903708	positive regulation of hemopoiesis	159	71	34.62716222533894	2.050413474195835	8.496225945009428e-11	3.3601203253488898e-9			GO:0060341	regulation of cellular localization	785	154	112.17780894498988	1.3728205377546554	1.4547458862645968e-5	5.753285343743211e-4
	GO:0002685	regulation of leukocyte migration	150	68	32.66713417484806	2.0816028622540252	9.350253904472083e-11	3.680911881109148e-9			GO:0022037	metencephalon development	96	30	13.71856007480131	2.186818429661941	1.6474471129068746e-5	6.485500515122385e-4
	GO:0006909	phagocytosis	207	86	45.08064516129033	1.9076923076923076	9.43565225952625e-11	3.6975693009705147e-9			GO:0016081	synaptic vesicle docking	11	8	1.5719183419043168	5.089322890849608	1.888592554277757e-5	7.367227864005324e-4
	GO:0010466	negative regulation of peptidase activity	166	73	36.151628486831854	2.019272797810203	1.1065914851116077e-10	4.316712784194462e-9			GO:1905383	protein localization to presynapse	11	8	1.5719183419043168	5.089322890849608	1.888592554277757e-5	7.367227864005324e-4
	GO:0070371	ERK1 and ERK2 cascade	268	104	58.365279725728534	1.781881291218327	1.333795296432072e-10	5.179471146597304e-9			GO:0046717	acid secretion	83	27	11.8608383980053	2.276398943648093	1.918732934957923e-5	7.450934863261943e-4
	GO:0048729	tissue morphogenesis	541	180	117.81946392395201	1.5277611525730854	1.9396195760634782e-10	7.482017393288714e-9			GO:0050770	regulation of axonogenesis	170	45	24.293283465793987	1.8523638463018794	2.0332388459554096e-5	7.860025124319516e-4
	GO:0051216	cartilage development	174	75	37.89387564282375	1.9792116464129295	1.9441737109104906e-10	7.482017393288714e-9			GO:0046883	regulation of hormone secretion	217	54	31.009661835748794	1.7413927403022276	2.1911766673543553e-5	8.432591102795999e-4
	GO:0007249	I-kappaB kinase/NF-kappaB signaling	236	94	51.39629110176095	1.8289257451259815	2.019293621202678e-10	7.73641868623276e-9			GO:0050769	positive regulation of neurogenesis	404	88	57.73227364812218	1.5242774004772341	2.343126291592945e-5	8.977102604665471e-4
	GO:0045766	positive regulation of angiogenesis	140	64	30.489325229858192	2.0990953232813694	2.152140687883275e-10	8.208742837073008e-9			GO:0060080	inhibitory postsynaptic potential	14	9	2.0006233442418577	4.498597912447422	2.4706446677402738e-5	9.381890503781872e-4
	GO:0048568	embryonic organ development	368	132	80.14336917562724	1.6470483005366725	2.5370916478806294e-10	9.634212620403347e-9			GO:0071625	vocalization behavior	14	9	2.0006233442418577	4.498597912447422	2.4706446677402738e-5	9.381890503781872e-4
	GO:0008285	negative regulation of cell proliferation	577	189	125.65957612591555	1.5040636442272812	2.906388463230769e-10	1.098794087728919e-8			GO:0006816	calcium ion transport	332	75	47.4433535920212	1.58083259975562	2.5757287129168915e-5	9.737843089979192e-4
	GO:0052547	regulation of peptidase activity	323	119	70.34322892317283	1.6917051125129459	2.9873659102008787e-10	1.1196300204285325e-8			GO:0021549	cerebellum development	89	28	12.71824840268038	2.2015610258169653	2.7175646239996354e-5	0.0010229008597879329
	GO:0032635	interleukin-6 production	105	52	22.866993922393643	2.274019933554817	2.987593505920927e-10	1.1196300204285325e-8			GO:1905606	regulation of presynapse assembly	27	13	3.8583450210378682	3.3693202471828427	2.7961941398091383e-5	0.0010433451351235664
	GO:0071356	cellular response to tumor necrosis factor	185	78	40.28946548231261	1.935989943431804	3.044591245782158e-10	1.1349468745285576e-8			GO:0099560	synaptic membrane adhesion	27	13	3.8583450210378682	3.3693202471828427	2.7961941398091383e-5	0.0010433451351235664
	GO:0032611	interleukin-1 beta production	61	36	13.284634564438212	2.709897650957506	3.0549140994651225e-10	1.1349468745285576e-8			GO:0050773	regulation of dendrite development	128	36	18.291413433068413	1.9681365866957468	3.335043794661097e-5	0.001239019300683183
	GO:0046634	regulation of alpha-beta T cell activation	80	43	17.422471559918968	2.468076923076923	3.737314901997024e-10	1.3824843314197612e-8			GO:0010771	negative regulation of cell morphogenesis involved in differentiation	90	28	12.861150070126229	2.177099236641221	3.41393613929597e-5	0.0012628620666999143
	GO:0001818	negative regulation of cytokine production	212	86	46.16954963378526	1.862699564586357	4.029796496496374e-10	1.4842795507696087e-8			GO:0008306	associative learning	72	24	10.288920056100983	2.332606324972737	3.498900397658211e-5	0.00128322919712405
	GO:0045621	positive regulation of lymphocyte differentiation	83	44	18.075814243415927	2.434191865853396	4.2315839721140946e-10	1.5519424636189385e-8			GO:1901379	regulation of potassium ion transmembrane transport	72	24	10.288920056100983	2.332606324972737	3.498900397658211e-5	0.00128322919712405
	GO:0042330	taxis	509	170	110.85047529998442	1.5335973936056175	4.550717580542596e-10	1.6618833309028322e-8			GO:0007205	protein kinase C-activating G protein-coupled receptor signaling pathway	24	12	3.4296400187003275	3.4989094874591053	3.549015467585459e-5	0.0012960702443752514
	GO:0046632	alpha-beta T cell differentiation	89	46	19.382499610409848	2.3732749090470544	5.173812489545071e-10	1.8814262197150763e-8			GO:0019932	second-messenger-mediated signaling	324	73	46.30014025245442	1.5766690900278686	3.604499305054354e-5	0.0013107547896600198
	GO:0061448	connective tissue development	223	89	48.565139473274115	1.8325902275844919	5.416260773216663e-10	1.9612805888500172e-8			GO:0051640	organelle localization	619	124	88.45613214897928	1.401824802729981	3.853396298070244e-5	0.0013953521953602884
	GO:0043900	regulation of multi-organism process	298	111	64.89870656069814	1.7103576616921397	5.661673352364005e-10	2.0415328029406678e-8			GO:0007188	adenylate cyclase-modulating G protein-coupled receptor signaling pathway	149	40	21.2923484494312	1.8786091207834126	4.066131176316823e-5	0.001466199065342478
	GO:0050878	regulation of body fluid levels	383	135	83.41008259311205	1.6185093672494242	6.05644201456812e-10	2.1707579365518963e-8			GO:0010721	negative regulation of cell development	281	65	40.155368552283	1.6187125742693371	4.091000348327434e-5	0.0014689943510186626
	GO:0006935	chemotaxis	507	169	110.41491351098645	1.5305903398926652	6.070635105714928e-10	2.1707579365518963e-8			GO:0007210	serotonin receptor signaling pathway	21	11	3.000935016362787	3.665524224957158	4.34783369797076e-5	0.001548261775767015
	GO:0002702	positive regulation of production of molecular mediator of immune response	81	43	17.640252454417954	2.4376068376068374	6.297383725595296e-10	2.2424957316621922e-8			GO:0098664	G protein-coupled serotonin receptor signaling pathway	21	11	3.000935016362787	3.665524224957158	4.34783369797076e-5	0.001548261775767015
	GO:0032677	regulation of interleukin-8 production	52	32	11.324606513947328	2.8257052428787666	6.622304926651168e-10	2.338790982737462e-8			GO:0051705	multi-organism behavior	60	21	8.574100046750818	2.449236641221374	4.71071663443734e-5	0.001670552485815754
	GO:0019730	antimicrobial humoral response	52	32	11.324606513947328	2.8257052428787666	6.622304926651168e-10	2.338790982737462e-8			GO:0021695	cerebellar cortex development	44	17	6.287673367617267	2.7037027857638543	5.889611474074741e-5	0.002072152135780359
	GO:0046718	viral entry into host cell	101	50	21.995870344397694	2.273153970137622	6.655737072591705e-10	2.3409645720074595e-8			GO:0008089	anterograde axonal transport	40	16	5.716066697833879	2.7991275899672843	5.899770117379077e-5	0.002072152135780359
	GO:0010951	negative regulation of endopeptidase activity	159	69	34.62716222533894	1.9926553481621494	7.21127269009969e-10	2.5260058051606347e-8			GO:0048790	maintenance of presynaptic active zone structure	5	5	0.7145083372292349	6.997818974918211	5.931369206435555e-5	0.002072152135780359
	GO:0032609	interferon-gamma production	87	45	18.946937821411876	2.3750539756955154	7.717088079672862e-10	2.6921971503964432e-8			GO:0048169	regulation of long-term neuronal synaptic plasticity	25	12	3.5725416861461747	3.358953107960741	5.939750936867494e-5	0.002072152135780359
	GO:0060337	type I interferon signaling pathway	68	38	14.809100825931122	2.5659896874671153	8.855467470425538e-10	3.063728605127751e-8			GO:0051649	establishment of localization in cell	1905	328	272.2276764843385	1.2048738182536343	6.065191490578492e-5	0.0021073471000868267
	GO:0071357	cellular response to type I interferon	68	38	14.809100825931122	2.5659896874671153	8.855467470425538e-10	3.063728605127751e-8			GO:0072347	response to anesthetic	61	21	8.717001714196666	2.4090852208734823	6.226687747745707e-5	0.0021547352520626473
	GO:0072606	interleukin-8 secretion	23	19	5.008960573476703	3.793202146690519	8.889168290338034e-10	3.063728605127751e-8			GO:0106027	neuron projection organization	79	25	11.289231728221912	2.2144996756070285	6.463817797208726e-5	0.002227810615889369
	GO:0070372	regulation of ERK1 and ERK2 cascade	252	97	54.880785413744746	1.7674674163046253	9.307705717276349e-10	3.1951492186266255e-8			GO:0051968	positive regulation of synaptic transmission, glutamatergic	29	13	4.144148355929563	3.1369533335840254	7.155037816974907e-5	0.0024463957986166794
	GO:0050864	regulation of B cell activation	99	49	21.560308555399722	2.2726947471133516	9.9347219340018e-10	3.396804128988185e-8			GO:0097484	dendrite extension	29	13	4.144148355929563	3.1369533335840254	7.155037816974907e-5	0.0024463957986166794
	GO:0043069	negative regulation of programmed cell death	777	239	169.21575502571295	1.4123980356538497	1.1032370572650052e-9	3.757135089463601e-8			GO:0060560	developmental growth involved in morphogenesis	210	51	30.009350163627865	1.699470322480137	7.25269772687831e-5	0.002469946503653558
	GO:0030855	epithelial cell differentiation	481	161	104.75261025401278	1.5369545408901402	1.1165650626310253e-9	3.7874946116598654e-8			GO:0051592	response to calcium ion	128	35	18.291413433068413	1.9134661259541983	8.030001045433721e-5	0.0027238525285340786
	GO:0070664	negative regulation of leukocyte proliferation	66	37	14.373539036933147	2.5741746625467554	1.3055979630749448e-9	4.411276267365817e-8			GO:0046513	ceramide biosynthetic process	45	17	6.430575035063114	2.6436205016357683	8.215733479444154e-5	0.0027758828630153436
	GO:0043066	negative regulation of apoptotic process	764	235	166.38460339722613	1.4123903005554046	1.5389162166812298e-9	5.17920743982679e-8			GO:0098657	import into cell	702	136	100.31697054698458	1.3557028213516762	8.556241422208455e-5	0.002879594662172273
	GO:0032945	negative regulation of mononuclear cell proliferation	61	35	13.284634564438212	2.6346227162086864	1.5586343327100849e-9	5.204747020746284e-8			GO:0001508	action potential	114	32	16.290790088826554	1.9643000631349365	9.299072156543353e-5	0.0031044367207482904
	GO:0050672	negative regulation of lymphocyte proliferation	61	35	13.284634564438212	2.6346227162086864	1.5586343327100849e-9	5.204747020746284e-8			GO:0021697	cerebellar cortex formation	19	10	2.7151316814710924	3.683062618378006	9.29919018066716e-5	0.0031044367207482904
	GO:0045582	positive regulation of T cell differentiation	72	39	15.68022440392707	2.487209302325581	1.8174175497875922e-9	6.022037610917805e-8			GO:0045921	positive regulation of exocytosis	76	24	10.86052672588437	2.2098375710268034	9.332844021825437e-5	0.0031044367207482904
	GO:0002718	regulation of cytokine production involved in immune response	72	39	15.68022440392707	2.487209302325581	1.8174175497875922e-9	6.022037610917805e-8			GO:1902476	chloride transmembrane transport	67	22	9.574411718871747	2.2977913051970247	9.454125801888758e-5	0.0031326373603015184
	GO:0001932	regulation of protein phosphorylation	1166	336	253.93252298581893	1.3231861600444312	1.8925859768259556e-9	6.231788672493859e-8			GO:0006820	anion transport	472	97	67.44958703443977	1.4381111028963274	1.0048337434409582e-4	0.003316724302388578
	GO:0030099	myeloid cell differentiation	321	116	69.90766713417486	1.659331583435039	1.8952421854123713e-9	6.231788672493859e-8			GO:0048814	regulation of dendrite morphogenesis	81	25	11.575035063113605	2.159820671271053	1.0200207793320537e-4	0.003353953382462715
	GO:0052548	regulation of endopeptidase activity	300	110	65.33426834969612	1.683649373881932	1.931919291209283e-9	6.328141739373309e-8			GO:0010817	regulation of hormone levels	403	85	57.58937198067633	1.4759667813102926	1.0642144212480442e-4	0.0034859115126529452
	GO:0048585	negative regulation of response to stimulus	1321	374	287.68856163316195	1.3000169275999776	2.079619809691735e-9	6.786044565313488e-8			GO:0015812	gamma-aminobutyric acid transport	13	8	1.8577216767960107	4.306350138411207	1.1259037413047235e-4	0.003625668322940476
	GO:0002705	positive regulation of leukocyte mediated immunity	104	50	22.649213027894657	2.2075822209990363	2.41067088513347e-9	7.836506642505849e-8			GO:1900452	regulation of long-term synaptic depression	13	8	1.8577216767960107	4.306350138411207	1.1259037413047235e-4	0.003625668322940476
	GO:0009790	embryo development	846	255	184.24263674614306	1.3840444562859209	2.5376383216979548e-9	8.218117764834659e-8			GO:1900451	positive regulation of glutamate receptor signaling pathway	13	8	1.8577216767960107	4.306350138411207	1.1259037413047235e-4	0.003625668322940476
	GO:0022603	regulation of anatomical structure morphogenesis	870	261	189.46937821411876	1.377531305903399	2.668740339828446e-9	8.610199096393881e-8			GO:0035176	social behavior	46	17	6.573476702508961	2.586150490730643	1.1312412680919426e-4	0.003625668322940476
	GO:0002228	natural killer cell mediated immunity	49	30	10.671263830450366	2.811288379394692	2.709192647998293e-9	8.70797427158103e-8			GO:0051703	intraspecies interaction between organisms	46	17	6.573476702508961	2.586150490730643	1.1312412680919426e-4	0.003625668322940476
	GO:0031341	regulation of cell killing	62	35	13.502415458937199	2.592128801431127	2.832067691471707e-9	9.039368106821592e-8			GO:0070588	calcium ion transmembrane transport	246	57	35.15381019167836	1.6214458600420243	1.1322292129434253e-4	0.003625668322940476
	GO:0043408	regulation of MAPK cascade	626	198	136.3308399563659	1.4523493001537433	2.833360546183883e-9	9.039368106821592e-8			GO:0060047	heart contraction	203	49	29.00903849150694	1.689128718083706	1.169613104801126e-4	0.0037313530654801315
	GO:0019882	antigen processing and presentation	157	67	34.19160043634097	1.9595455943848774	2.9554938496545446e-9	9.394091932494556e-8			GO:0086010	membrane depolarization during action potential	34	14	4.858656693158798	2.8814548720251456	1.1739283706357906e-4	0.0037313530654801315
	GO:0002367	cytokine production involved in immune response	87	44	18.946937821411876	2.322274998457837	2.9800442113980807e-9	9.437173218530749e-8			GO:0008016	regulation of heart contraction	182	45	26.00810347514415	1.7302299663259313	1.2067780780267157e-4	0.0038216123489392155
	GO:2000482	regulation of interleukin-8 secretion	20	17	4.355617889979742	3.9030053667262963	3.07968228696609e-9	9.716850509831979e-8			GO:0008344	adult locomotory behavior	68	22	9.717313386317596	2.264000256591186	1.2112716948897706e-4	0.003821740325567651
	GO:0007596	blood coagulation	257	97	55.96968988623968	1.7330808906955861	3.123684977346386e-9	9.81958405699146e-8			GO:0032024	positive regulation of insulin secretion	55	19	7.859591709521584	2.4174283731535637	1.3064141848873057e-4	0.004091841800986444
	GO:0030193	regulation of blood coagulation	57	33	12.413510986442263	2.658393748234629	3.3343237060279307e-9	1.0405514925502437e-7			GO:2001259	positive regulation of cation channel activity	55	19	7.859591709521584	2.4174283731535637	1.3064141848873057e-4	0.004091841800986444
	GO:1900046	regulation of hemostasis	57	33	12.413510986442263	2.658393748234629	3.3343237060279307e-9	1.0405514925502437e-7			GO:0033500	carbohydrate homeostasis	194	47	27.722923484494313	1.6953478959853399	1.4543903622221688e-4	0.00452231090166328
	GO:0032675	regulation of interleukin-6 production	99	48	21.560308555399722	2.2263132216620587	3.523945135697204e-9	1.0957426505272974e-7			GO:0042593	glucose homeostasis	194	47	27.722923484494313	1.6953478959853399	1.4543903622221688e-4	0.00452231090166328
	GO:0007599	hemostasis	261	98	56.84081346423563	1.7241132564308184	3.558450645257949e-9	1.1024773804189067e-7			GO:0021696	cerebellar cortex morphogenesis	27	12	3.8583450210378682	3.110141766630316	1.504603028283924e-4	0.0046615534977374135
	GO:0043122	regulation of I-kappaB kinase/NF-kappaB signaling	207	82	45.08064516129033	1.818962432915921	3.892829170126788e-9	1.2017359689938164e-7			GO:1903307	positive regulation of regulated secretory pathway	47	17	6.716378369954808	2.531126012204459	1.53859939182599e-4	0.004749733805989441
	GO:0050818	regulation of coagulation	60	34	13.066853669939224	2.6020035778175314	4.166208267264437e-9	1.27694283391655e-7			GO:1905114	cell surface receptor signaling pathway involved in cell-cell signaling	501	101	71.59373539036933	1.4107379570194398	1.5596605372358852e-4	0.004797493451813035
	GO:0033627	cell adhesion mediated by integrin	60	34	13.066853669939224	2.6020035778175314	4.166208267264437e-9	1.27694283391655e-7			GO:0071242	cellular response to ammonium ion	56	19	8.002493376967431	2.37426000934725	1.7153731940422468e-4	0.005257618839739486
	GO:0048732	gland development	372	129	81.01449275362319	1.5923076923076924	4.684451049286054e-9	1.43067469412715e-7			GO:0015850	organic hydroxy compound transport	190	46	27.151316814710928	1.6942088044538826	1.73098744027822e-4	0.00528582364311821
	GO:0000003	reproduction	1038	302	226.05656848994857	1.3359487937791472	4.795865815587774e-9	1.459507816644478e-7			GO:0098739	import across plasma membrane	93	27	13.28985507246377	2.031624863685932	1.7368938095541075e-4	0.00528582364311821
	GO:0050817	coagulation	259	97	56.40525167523765	1.7196980266747708	4.9864589124481995e-9	1.5121480701989557e-7			GO:1990709	presynaptic active zone organization	8	6	1.1432133395667758	5.248364231188658	1.8253746870089405e-4	0.005450936224443306
	GO:0071706	tumor necrosis factor superfamily cytokine production	118	54	25.698145550880476	2.1013189412085747	5.216987952749719e-9	1.5764855848766932e-7			GO:0098953	receptor diffusion trapping	8	6	1.1432133395667758	5.248364231188658	1.8253746870089405e-4	0.005450936224443306
	GO:1903555	regulation of tumor necrosis factor superfamily cytokine production	115	53	25.044802867383513	2.116207513416816	5.313857354138918e-9	1.599226466900744e-7			GO:0098970	postsynaptic neurotransmitter receptor diffusion trapping	8	6	1.1432133395667758	5.248364231188658	1.8253746870089405e-4	0.005450936224443306
	GO:0030260	entry into host cell	112	52	24.39146018388655	2.1318936877076413	5.385416557146527e-9	1.599226466900744e-7			GO:0099628	neurotransmitter receptor diffusion trapping	8	6	1.1432133395667758	5.248364231188658	1.8253746870089405e-4	0.005450936224443306
	GO:0044409	entry into host	112	52	24.39146018388655	2.1318936877076413	5.385416557146527e-9	1.599226466900744e-7			GO:0006538	glutamate catabolic process	8	6	1.1432133395667758	5.248364231188658	1.8253746870089405e-4	0.005450936224443306
	GO:0051806	entry into cell of other organism involved in symbiotic interaction	112	52	24.39146018388655	2.1318936877076413	5.385416557146527e-9	1.599226466900744e-7			GO:0019233	sensory perception of pain	79	24	11.289231728221912	2.1259196885827474	1.8292584859469496e-4	0.005450936224443306
	GO:0051828	entry into other organism involved in symbiotic interaction	112	52	24.39146018388655	2.1318936877076413	5.385416557146527e-9	1.599226466900744e-7			GO:0060997	dendritic spine morphogenesis	52	18	7.430886707184043	2.422321952856304	1.8946204670022837e-4	0.00562617053557564
	GO:0002687	positive regulation of leukocyte migration	103	49	22.43143213339567	2.184434756934192	5.4163983298494145e-9	1.6028803609230233e-7			GO:0060996	dendritic spine development	84	25	12.003740065451147	2.082684218725658	1.942966357774134e-4	0.005749840442212972
	GO:0042267	natural killer cell mediated cytotoxicity	45	28	9.800140252454419	2.857101967799642	5.466877617266164e-9	1.6122592340679798e-7			GO:0050771	negative regulation of axonogenesis	66	21	9.431510051425901	2.2265787647467032	2.2307751160999256e-4	0.006578870119027341
	GO:0045597	positive regulation of cell differentiation	825	248	179.66923796166435	1.3803141974304762	5.623352894446043e-9	1.6527265253471214e-7			GO:1903539	protein localization to postsynaptic membrane	28	12	4.0012466884837155	2.9990652749649476	2.2926356473451648e-4	0.0067070648911280875
	GO:0032649	regulation of interferon-gamma production	77	40	16.769128876422005	2.38533559463792	5.700272032171938e-9	1.6696155146791664e-7			GO:0099171	presynaptic modulation of chemical synaptic transmission	14	8	2.0006233442418577	3.9987536999532636	2.2976894406800952e-4	0.0067070648911280875
	GO:0043367	CD4-positive, alpha-beta T cell differentiation	66	36	14.373539036933147	2.5046023743698163	5.938015856798984e-9	1.733335104865608e-7			GO:0097091	synaptic vesicle clustering	14	8	2.0006233442418577	3.9987536999532636	2.2976894406800952e-4	0.0067070648911280875
	GO:0022414	reproductive process	1036	301	225.6210067009506	1.334095634095634	5.963524785101981e-9	1.734880329008312e-7			GO:0033605	positive regulation of catecholamine secretion	11	7	1.5719183419043168	4.453157529493407	2.3393800812954169e-4	0.006737100623381633
	GO:0032757	positive regulation of interleukin-8 production	38	25	8.27567399096151	3.0209019866302604	6.82993817058275e-9	1.9802205871601743e-7			GO:0035641	locomotory exploration behavior	11	7	1.5719183419043168	4.453157529493407	2.3393800812954169e-4	0.006737100623381633
	GO:0002456	T cell mediated immunity	86	43	18.72915692691289	2.295885509838998	7.0367760507394905e-9	2.0333202716311888e-7			GO:1903818	positive regulation of voltage-gated potassium channel activity	11	7	1.5719183419043168	4.453157529493407	2.3393800812954169e-4	0.006737100623381633
	GO:0001503	ossification	324	115	70.56100981767182	1.629795269330153	7.301272697546324e-9	2.1026685332329713e-7			GO:0098962	regulation of postsynaptic neurotransmitter receptor activity	11	7	1.5719183419043168	4.453157529493407	2.3393800812954169e-4	0.006737100623381633
	GO:0007229	integrin-mediated signaling pathway	89	44	19.382499610409848	2.270089043436313	7.367384924350517e-9	2.1146119538721117e-7			GO:0051954	positive regulation of amine transport	32	13	4.572853358267103	2.8428639585605233	2.4115241445121782e-4	0.006921638865619904
	GO:0050830	defense response to Gram-positive bacterium	43	27	9.364578463456445	2.883205058867579	7.712938399073721e-9	2.2064145780283558e-7			GO:0001941	postsynaptic membrane organization	36	14	5.144460028050491	2.7213740458015265	2.4205467509830214e-4	0.006924377405645429
	GO:0050851	antigen receptor-mediated signaling pathway	157	66	34.19160043634097	1.930298645214954	8.049929833831015e-9	2.2951660409946104e-7			GO:0097061	dendritic spine organization	71	22	10.146018388655136	2.1683382739183186	2.447431808521028e-4	0.006958830726563167
	GO:1901701	cellular response to oxygen-containing compound	920	271	200.3584229390681	1.3525760286225401	9.07413433282045e-9	2.578616584247189e-7			GO:0070838	divalent metal ion transport	372	78	53.15942028985508	1.4672846237731731	2.448807829669164e-4	0.006958830726563167
	GO:0072676	lymphocyte migration	78	40	16.98690977092099	2.354754369065639	9.253987243162953e-9	2.621046815868794e-7			GO:0015849	organic acid transport	253	57	36.15412186379928	1.5765837216218896	2.4859977062607896e-4	0.007018036945766479
	GO:0002758	innate immune response-activating signal transduction	187	75	40.72502727131058	1.8416193929189826	9.495768282796746e-9	2.6806803750974233e-7			GO:0046942	carboxylic acid transport	253	57	36.15412186379928	1.5765837216218896	2.4859977062607896e-4	0.007018036945766479
	GO:0043901	negative regulation of multi-organism process	129	57	28.093735390369332	2.0289220784623705	9.689433255744007e-9	2.7263841377309856e-7			GO:0072511	divalent inorganic cation transport	373	78	53.302321957300926	1.4633508848354435	2.673189189636993e-4	0.00752174086080809
	GO:0002708	positive regulation of lymphocyte mediated immunity	81	41	17.640252454417954	2.324229775392566	9.925654076425872e-9	2.783724290323099e-7			GO:0001956	positive regulation of neurotransmitter secretion	21	10	3.000935016362787	3.3322947499610525	2.701507354960775e-4	0.0075273818572316135
	GO:0002218	activation of innate immune response	204	80	44.42730247779336	1.800694517520783	1.0310142295466562e-8	2.882138149175702e-7			GO:0099632	protein transport within plasma membrane	21	10	3.000935016362787	3.3322947499610525	2.701507354960775e-4	0.0075273818572316135
	GO:0002821	positive regulation of adaptive immune response	84	42	18.293595137914913	2.2958855098389983	1.0510104897498707e-8	2.928497410075776e-7			GO:0099637	neurotransmitter receptor transport	21	10	3.000935016362787	3.3322947499610525	2.701507354960775e-4	0.0075273818572316135
	GO:0006968	cellular defense response	41	26	8.92901667445847	2.911854792966534	1.0822254203901593e-8	3.0057147436208244e-7			GO:0098659	inorganic cation import across plasma membrane	67	21	9.574411718871747	2.193346245869887	2.81757105640712e-4	0.0078001273568019044
	GO:0043410	positive regulation of MAPK cascade	454	150	98.87252610254014	1.5171049624486772	1.118889625395525e-8	3.097519601659482e-7			GO:0099587	inorganic ion import across plasma membrane	67	21	9.574411718871747	2.193346245869887	2.81757105640712e-4	0.0078001273568019044
	GO:0002698	negative regulation of immune effector process	93	45	20.253623188405797	2.221824686940966	1.1695060253558154e-8	3.2272349548564655e-7			GO:0031346	positive regulation of cell projection organization	322	69	46.01433691756273	1.4995326374824738	2.858315354306029e-4	0.007887479861946734
	GO:0043123	positive regulation of I-kappaB kinase/NF-kappaB signaling	165	68	35.93384759233287	1.89236623841275	1.2686746986290132e-8	3.479229328027159e-7			GO:0030902	hindbrain development	131	34	18.720118435405954	1.8162278255512914	2.994691798524629e-4	0.008237322120172553
	GO:0034340	response to type I interferon	73	38	15.898005298426057	2.39023696914745	1.2689335582294348e-8	3.479229328027159e-7			GO:0021761	limbic system development	96	27	13.71856007480131	1.9681365866957468	3.0761462532935546e-4	0.008434340941139068
	GO:0032652	regulation of interleukin-1 production	62	34	13.502415458937199	2.518067978533095	1.3057090519907888e-8	3.5573317727571267e-7			GO:0099505	regulation of presynaptic membrane potential	6	5	0.8574100046750819	5.831515812431842	3.136010927615729e-4	0.008516849930632337
	GO:0032755	positive regulation of interleukin-6 production	62	34	13.502415458937199	2.518067978533095	1.3057090519907888e-8	3.5573317727571267e-7			GO:0098700	neurotransmitter loading into synaptic vesicle	6	5	0.8574100046750819	5.831515812431842	3.136010927615729e-4	0.008516849930632337
	GO:0060548	negative regulation of cell death	844	251	183.8070749571451	1.3655622345250913	1.3255199271533513e-8	3.599877219882931e-7			GO:0046958	nonassociative learning	6	5	0.8574100046750819	5.831515812431842	3.136010927615729e-4	0.008516849930632337
	GO:0035710	CD4-positive, alpha-beta T cell activation	76	39	16.55134798192302	2.356303549571603	1.3818193256298628e-8	3.7409379976515715e-7			GO:1903421	regulation of synaptic vesicle recycling	25	11	3.5725416861461747	3.079040348964013	3.166952387881894e-4	0.0085737493352689
	GO:0002824	positive regulation of adaptive immune response based on somatic recombination of immune receptors built from immunoglobulin superfamily domains	79	40	17.204690665419978	2.3249473517356942	1.4826377459087325e-8	4.00125696081407e-7			GO:0050885	neuromuscular process controlling balance	41	15	5.858968365279726	2.560177673750565	3.2207042824350385e-4	0.00869185036221934
	GO:0032680	regulation of tumor necrosis factor production	112	51	24.39146018388655	2.090895732174802	1.6964252003148772e-8	4.5638624041072966e-7			GO:0035773	insulin secretion involved in cellular response to glucose stimulus	54	18	7.7166900420757365	2.3326063249727373	3.2423896112554473e-4	0.00872294283504522
	GO:0032729	positive regulation of interferon-gamma production	52	30	11.324606513947328	2.649098665198844	1.931853732539679e-8	5.180990228954852e-7			GO:0022604	regulation of cell morphogenesis	428	87	61.16191366682251	1.4224538570511316	3.294212820514897e-4	0.008834667008018389
	GO:1902531	regulation of intracellular signal transduction	1547	423	336.907043789933	1.255539199304326	1.949122929723046e-8	5.211019620835882e-7			GO:0043270	positive regulation of ion transport	217	50	31.009661835748794	1.6124006854650257	3.336744580229034e-4	0.00891533854316082
	GO:0010469	regulation of signaling receptor activity	355	122	77.3122175471404	1.578017082818917	2.2255590592656915e-8	5.931598710129864e-7			GO:0045595	regulation of cell differentiation	1435	249	205.06389278479043	1.214255696693125	3.3450699264714334e-4	0.00891533854316082
	GO:0001934	positive regulation of protein phosphorylation	805	240	175.3136200716846	1.3689752108356759	2.2342108385586812e-8	5.9362221103748e-7			GO:0021587	cerebellum morphogenesis	33	13	4.715755025712951	2.756716565876871	3.4626912910429297e-4	0.00918247576992053
	GO:0051093	negative regulation of developmental process	758	228	165.0779180302322	1.3811659531485265	2.2949055655807626e-8	6.078666532041391e-7			GO:0098884	postsynaptic neurotransmitter receptor internalization	18	9	2.5722300140252456	3.4989094874591053	3.488099628284891e-4	0.00918247576992053
	GO:0048562	embryonic organ morphogenesis	245	91	53.356319152251835	1.7055149501661129	2.355204531401256e-8	6.219189319534024e-7			GO:0140239	postsynaptic endocytosis	18	9	2.5722300140252456	3.4989094874591053	3.488099628284891e-4	0.00918247576992053
	GO:0046635	positive regulation of alpha-beta T cell activation	55	31	11.977949197444289	2.5880891201821434	2.3934860982066652e-8	6.300888863438527e-7			GO:1903861	positive regulation of dendrite extension	18	9	2.5722300140252456	3.4989094874591053	3.488099628284891e-4	0.00918247576992053
	GO:0048704	embryonic skeletal system morphogenesis	86	42	18.72915692691289	2.2424928235636723	2.539488352937269e-8	6.664797873060442e-7			GO:0003015	heart process	212	49	30.29515349851956	1.6174204234480771	3.5269855093100766e-4	0.009256449431467608
	GO:2000484	positive regulation of interleukin-8 secretion	14	13	3.048932522985819	4.263787375415283	2.711244095898735e-8	7.093870985061872e-7			GO:0021766	hippocampus development	73	22	10.431821723546829	2.108931745865762	3.7918968796080144e-4	0.00992135945755975
	GO:0010562	positive regulation of phosphorus metabolic process	899	263	195.7850241545894	1.3433100980815493	3.0581952970010207e-8	7.953161223897806e-7			GO:0048638	regulation of developmental growth	274	60	39.15505688016207	1.5323691185952288	3.8539071901444455e-4	0.010052957904504447
	GO:0045937	positive regulation of phosphate metabolic process	899	263	195.7850241545894	1.3433100980815493	3.0581952970010207e-8	7.953161223897806e-7			GO:0043954	cellular component maintenance	46	16	6.573476702508961	2.4340239912759	3.996640435482979e-4	0.01039368733858028
	GO:0016192	vesicle-mediated transport	1695	457	369.1386161757831	1.2380173191698196	3.261309611257701e-8	8.455758031363624e-7			GO:0021543	pallium development	154	38	22.006856786660435	1.7267345522525455	4.1067164229291464e-4	0.010647685903799982
	GO:0032640	tumor necrosis factor production	114	51	24.827021972884527	2.054213350908577	3.494311728857724e-8	9.005460437554651e-7			GO:0055082	cellular chemical homeostasis	623	119	89.02773881876267	1.3366620513888716	4.2059681070449884e-4	0.010872174185138582
	GO:0048706	embryonic skeletal system development	114	51	24.827021972884527	2.054213350908577	3.494311728857724e-8	9.005460437554651e-7			GO:0008090	retrograde axonal transport	15	8	2.1435250116877045	3.7321701199563795	4.307457300107842e-4	0.011101080645503154
	GO:0072376	protein activation cascade	53	30	11.542387408446315	2.5991156715158468	3.52653102275724e-8	9.007347987292451e-7			GO:0031623	receptor internalization	93	26	13.28985507246377	1.956379498364231	4.367329484855631e-4	0.01122168312545839
	GO:0045576	mast cell activation	53	30	11.542387408446315	2.5991156715158468	3.52653102275724e-8	9.007347987292451e-7			GO:0032386	regulation of intracellular transport	385	79	55.01714196665109	1.4359161013468535	4.517634608798282e-4	0.011573235884390106
	GO:0001910	regulation of leukocyte mediated cytotoxicity	53	30	11.542387408446315	2.5991156715158468	3.52653102275724e-8	9.007347987292451e-7			GO:0035774	positive regulation of insulin secretion involved in cellular response to glucose stimulus	26	11	3.7154433535920215	2.960615720157705	4.7852625036559626e-4	0.012215610421867662
	GO:0048771	tissue remodeling	130	56	28.31151628486832	1.977993670015137	3.8829399917617025e-8	9.888246590296419e-7			GO:0014051	gamma-aminobutyric acid secretion	9	6	1.2861150070126228	4.665212649945474	4.811088700292787e-4	0.012215610421867662
	GO:0045595	regulation of cell differentiation	1435	394	312.51558360604645	1.2607371301415544	3.97373818294966e-8	1.008953286570236e-6			GO:0097105	presynaptic membrane assembly	9	6	1.2861150070126228	4.665212649945474	4.811088700292787e-4	0.012215610421867662
	GO:1903557	positive regulation of tumor necrosis factor superfamily cytokine production	67	35	14.591319931432134	2.3986863535631326	4.21720482979282e-8	1.067612148946371e-6			GO:0072578	neurotransmitter-gated ion channel clustering	12	7	1.7148200093501638	4.08206106870229	4.921145487342127e-4	0.012348909524084833
	GO:0042325	regulation of phosphorylation	1267	353	275.92839333021664	1.2793174190578789	4.3516330539006276e-8	1.0984033784875055e-6			GO:0021692	cerebellar Purkinje cell layer morphogenesis	12	7	1.7148200093501638	4.08206106870229	4.921145487342127e-4	0.012348909524084833
	GO:0042100	B cell proliferation	59	32	12.849072775440238	2.4904520784694215	4.961879862541707e-8	1.248764017018561e-6			GO:0021681	cerebellar granular layer development	12	7	1.7148200093501638	4.08206106870229	4.921145487342127e-4	0.012348909524084833
	GO:0002287	alpha-beta T cell activation involved in immune response	54	30	11.760168302945303	2.5509838998211087	6.286263087851296e-8	1.5703845701249327e-6			GO:0016188	synaptic vesicle maturation	12	7	1.7148200093501638	4.08206106870229	4.921145487342127e-4	0.012348909524084833
	GO:0002293	alpha-beta T cell differentiation involved in immune response	54	30	11.760168302945303	2.5509838998211087	6.286263087851296e-8	1.5703845701249327e-6			GO:0019228	neuronal action potential	30	12	4.287050023375409	2.7991275899672847	4.944297950966181e-4	0.01236059136556828
	GO:0032760	positive regulation of tumor necrosis factor production	65	34	14.15575814243416	2.401849456446952	6.294713261745244e-8	1.5703845701249327e-6			GO:0001678	cellular glucose homeostasis	124	32	17.719806763285025	1.8058887677208286	4.954606653175819e-4	0.01236059136556828
	GO:0006956	complement activation	41	25	8.92901667445847	2.7998603778524367	6.486591430654443e-8	1.6135631205181573e-6			GO:0010720	positive regulation of cell development	457	91	65.30606202275207	1.3934387893163176	4.983965269532709e-4	0.012397794186414407
	GO:0000165	MAPK cascade	755	225	164.42457534673525	1.368408582023244	6.579439337794923e-8	1.6319291444206946e-6			GO:0051480	regulation of cytosolic calcium ion concentration	271	59	38.726351877824534	1.523510404133485	5.015670582966258e-4	0.01244060258468683
	GO:0042092	type 2 immune response	29	20	6.315645940470625	3.166738634260687	6.875100433401116e-8	1.691524519113056e-6			GO:0006874	cellular calcium ion homeostasis	346	72	49.443976936263056	1.4561935439136162	5.241228455129532e-4	0.012947525155033874
	GO:0046633	alpha-beta T cell proliferation	29	20	6.315645940470625	3.166738634260687	6.875100433401116e-8	1.691524519113056e-6			GO:0048639	positive regulation of developmental growth	140	35	20.006233442418576	1.749454743729553	5.264328511398464e-4	0.012947525155033874
	GO:0002673	regulation of acute inflammatory response	68	35	14.809100825931122	2.3634115542460274	6.878840097535033e-8	1.691524519113056e-6			GO:1901016	regulation of potassium ion transmembrane transporter activity	47	16	6.716378369954808	2.3822362467806677	5.265306780595225e-4	0.012947525155033874
	GO:0050673	epithelial cell proliferation	315	109	68.60098176718093	1.5888985433171479	8.34346619571491e-8	2.045817911189296e-6			GO:0007193	adenylate cyclase-inhibiting G protein-coupled receptor signaling pathway	70	21	10.003116721209288	2.099345692475463	5.461584172070655e-4	0.013391804389917246
	GO:0060351	cartilage development involved in endochondral bone morphogenesis	39	24	8.493454885460496	2.825705242878767	9.277229062742975e-8	2.268295721266673e-6			GO:0002028	regulation of sodium ion transport	75	22	10.717625058438523	2.0526935659760084	5.741669853107645e-4	0.01403846458101704
	GO:0071396	cellular response to lipid	506	160	110.19713261648747	1.4519434054317775	1.0096524127867212e-7	2.461601422311262e-6			GO:2000310	regulation of NMDA receptor activity	19	9	2.7151316814710924	3.3147563565402054	5.790462177481803e-4	0.01407754855726596
	GO:0031295	T cell costimulation	47	27	10.235702041452393	2.6378259049214017	1.1213938944099056e-7	2.7262896322452717e-6			GO:1903859	regulation of dendrite extension	19	9	2.7151316814710924	3.3147563565402054	5.790462177481803e-4	0.01407754855726596
	GO:0032964	collagen biosynthetic process	32	21	6.9689886239675864	3.013349731663685	1.2041196106871155e-7	2.9191396889595555e-6			GO:0015893	drug transport	173	41	24.721988468131528	1.6584426472349518	6.058752021360636e-4	0.014688194872123441
	GO:0002292	T cell differentiation involved in immune response	58	31	12.63129188094125	2.4542224415520324	1.254902693981208e-7	3.0336830759849934e-6			GO:0032411	positive regulation of transporter activity	90	25	12.861150070126229	1.9438386041439475	6.196419541624199e-4	0.014979626058089822
	GO:0045589	regulation of regulatory T cell differentiation	23	17	5.008960573476703	3.3939177101967797	1.3749819494091042e-7	3.3062812398051707e-6			GO:0021680	cerebellar Purkinje cell layer development	23	10	3.2867383512544803	3.0425299890948745	6.672831438514493e-4	0.016086022304868365
	GO:0072678	T cell migration	50	28	10.889044724949354	2.5713917710196776	1.375369846901009e-7	3.3062812398051707e-6			GO:0072384	organelle transport along microtubule	71	21	10.146018388655136	2.069777443285668	6.727528164762742e-4	0.016172450058821806
	GO:0042327	positive regulation of phosphorylation	845	246	184.02485585164408	1.3367759418234166	1.388766421861476e-7	3.3291601766522867e-6			GO:0051590	positive regulation of neurotransmitter transport	35	13	5.001558360604644	2.5991899049696214	6.757710284651663e-4	0.016199628397452676
	GO:0070374	positive regulation of ERK1 and ERK2 cascade	184	71	40.07168458781362	1.771824686940966	1.4552522553668013e-7	3.4788230795425873e-6			GO:0007616	long-term memory	31	12	4.429951690821256	2.708833151581243	7.027688321883385e-4	0.016784284387084535
	GO:0002009	morphogenesis of an epithelium	433	140	94.29912731806141	1.4846372811891904	1.510703616647291e-7	3.6013495661297364e-6			GO:0045761	regulation of adenylate cyclase activity	27	11	3.8583450210378682	2.85096328607779	7.04071589297417e-4	0.016784284387084535
	GO:0002577	regulation of antigen processing and presentation	15	13	3.266713417484806	3.9795348837209303	1.624220349327743e-7	3.8591898960434986e-6			GO:0006941	striated muscle contraction	137	34	19.577528440081036	1.7366850010745927	7.226093771182107e-4	0.017178486632765885
	GO:0002294	CD4-positive, alpha-beta T cell differentiation involved in immune response	53	29	11.542387408446315	2.5124784824653186	1.6278568426564277e-7	3.8591898960434986e-6			GO:0060998	regulation of dendritic spine development	62	19	8.859903381642512	2.1444929116684843	7.388868354417655e-4	0.017516924921992354
	GO:0061844	antimicrobial humoral immune response mediated by antimicrobial peptide	30	20	6.533426834969612	3.061180679785331	1.639326863145385e-7	3.8756757960092825e-6			GO:0030100	regulation of endocytosis	230	51	32.867383512544805	1.551690294438386	7.55522408452225e-4	0.01786196503949585
	GO:0002221	pattern recognition receptor signaling pathway	151	61	32.88491506934705	1.8549538556315082	1.651730716645261e-7	3.894272805013634e-6			GO:0015698	inorganic anion transport	143	35	20.434938444756117	1.7127528959590028	7.972180612858537e-4	0.01879594890647032
	GO:0023014	signal transduction by protein phosphorylation	764	225	166.38460339722613	1.3522885856381532	1.8530282941409126e-7	4.356901046662277e-6			GO:0072657	protein localization to membrane	542	104	77.45270375564907	1.3427549324566308	8.102662956734896e-4	0.019051247532794212
	GO:0050829	defense response to Gram-negative bacterium	35	22	7.622331307464548	2.8862560695118833	1.8701488735395344e-7	4.374551742881775e-6			GO:0071277	cellular response to calcium ion	72	21	10.288920056100983	2.041030534351145	8.239570722089473e-4	0.019320217469117995
	GO:0001655	urogenital system development	294	102	64.0275829827022	1.5930634149903253	1.870730004238652e-7	4.374551742881775e-6			GO:0072583	clathrin-dependent endocytosis	40	14	5.716066697833879	2.4492366412213737	8.472088525504073e-4	0.019757462968988032
	GO:0007160	cell-matrix adhesion	192	73	41.81393174380552	1.7458296064400716	1.9461999856140721e-7	4.538665292538035e-6			GO:0010107	potassium ion import	40	14	5.716066697833879	2.4492366412213737	8.472088525504073e-4	0.019757462968988032
	GO:2000514	regulation of CD4-positive, alpha-beta T cell activation	48	27	10.45348293595138	2.582871198568873	2.032460133527536e-7	4.701502120197658e-6			GO:0055074	calcium ion homeostasis	358	73	51.15879694561322	1.4269295675112554	8.776941807440153e-4	0.020412930783591163
	GO:0031294	lymphocyte costimulation	48	27	10.45348293595138	2.582871198568873	2.032460133527536e-7	4.701502120197658e-6			GO:0021575	hindbrain morphogenesis	36	13	5.144460028050491	2.526990185387132	9.209150542812683e-4	0.021360251340113094
	GO:0050710	negative regulation of cytokine secretion	48	27	10.45348293595138	2.582871198568873	2.032460133527536e-7	4.701502120197658e-6			GO:0010647	positive regulation of cell communication	1479	252	211.35156615240768	1.1923261539414396	9.314651984720923e-4	0.0215467232703167
	GO:0048002	antigen processing and presentation of peptide antigen	126	53	27.440392706872373	1.9314592384359823	2.276712691706706e-7	5.2523516989857395e-6			GO:0097151	positive regulation of inhibitory postsynaptic potential	7	5	1.0003116721209289	4.99844212494158	9.676953678474653e-4	0.022087132039539752
	GO:0051174	regulation of phosphorus metabolic process	1424	386	310.11999376655757	1.2446795039295693	2.574610202810135e-7	5.923674198529913e-6			GO:0098828	modulation of inhibitory postsynaptic potential	7	5	1.0003116721209289	4.99844212494158	9.676953678474653e-4	0.022087132039539752
	GO:0002793	positive regulation of peptide secretion	214	79	46.60511142278323	1.6950930399745874	2.6210603176757274e-7	6.014422365319009e-6			GO:0071420	cellular response to histamine	7	5	1.0003116721209289	4.99844212494158	9.676953678474653e-4	0.022087132039539752
	GO:0002455	humoral immune response mediated by circulating immunoglobulin	33	21	7.186769518466574	2.922036103431452	2.6309819833869597e-7	6.021089968380503e-6			GO:0042048	olfactory behavior	7	5	1.0003116721209289	4.99844212494158	9.676953678474653e-4	0.022087132039539752
	GO:0002704	negative regulation of leukocyte mediated immunity	38	23	8.27567399096151	2.7792298276998397	2.656441950854571e-7	6.0631874527217894e-6			GO:0015824	proline transport	7	5	1.0003116721209289	4.99844212494158	9.676953678474653e-4	0.022087132039539752
	GO:0010942	positive regulation of cell death	598	182	130.23297491039426	1.3974955277280858	2.670294008133567e-7	6.07863744769291e-6			GO:0001964	startle response	24	10	3.4296400187003275	2.915757906215921	9.98568076714279e-4	0.02272024846839256
	GO:0002920	regulation of humoral immune response	46	26	10.017921146953405	2.5953488372093023	3.00121750340665e-7	6.813875294771394e-6			GO:0008038	neuron recognition	45	15	6.430575035063114	2.332606324972737	0.0010007287253614994	0.02272024846839256
	GO:0019220	regulation of phosphate metabolic process	1422	385	309.6844319775596	1.2432010144697812	3.069692134927138e-7	6.950949314497282e-6			GO:0032414	positive regulation of ion transmembrane transporter activity	83	23	11.8608383980053	1.9391546557002273	0.00104217062732892	0.023598702701152486
	GO:0071674	mononuclear cell migration	60	31	13.066853669939224	2.3724150268336315	3.4341307464380577e-7	7.755713175245108e-6			GO:0099566	regulation of postsynaptic cytosolic calcium ion concentration	10	6	1.4290166744584698	4.198691384950926	0.001057142150802659	0.023812057580547035
	GO:0043370	regulation of CD4-positive, alpha-beta T cell differentiation	41	24	8.92901667445847	2.687865962738339	3.5233890405272916e-7	7.936410694437065e-6			GO:0045762	positive regulation of adenylate cyclase activity	10	6	1.4290166744584698	4.198691384950926	0.001057142150802659	0.023812057580547035
	GO:0006953	acute-phase response	31	20	6.751207729468599	2.962432915921288	3.6725915142366006e-7	8.250832558947252e-6			GO:0023056	positive regulation of signaling	1485	252	212.20897615708276	1.1875086745315753	0.001178276750342322	0.02647112845926127
	GO:0045066	regulatory T cell differentiation	24	17	5.22674146797569	3.252504472271914	3.753696895536507e-7	8.411025263053342e-6			GO:0006672	ceramide metabolic process	74	21	10.574723390992677	1.985867546936249	0.001215823816756334	0.027243342024550542
	GO:0060349	bone morphogenesis	96	43	20.90696587190276	2.0567307692307693	3.895856069968673e-7	8.706832498039361e-6			GO:0060048	cardiac muscle contraction	110	28	15.719183419043167	1.781263011797363	0.0013562897054071321	0.030311662114072935
	GO:0032651	regulation of interleukin-1 beta production	52	28	11.324606513947328	2.472492087518921	4.1533343275723666e-7	9.234174922079288e-6			GO:1900006	positive regulation of dendrite development	65	19	9.288608383980053	2.0455163157453233	0.001391460566027125	0.03101692098089555
	GO:0042093	T-helper cell differentiation	52	28	11.324606513947328	2.472492087518921	4.1533343275723666e-7	9.234174922079288e-6			GO:0051589	negative regulation of neurotransmitter transport	21	9	3.000935016362787	2.9990652749649476	0.0014075493598322275	0.031294271000207714
	GO:0003002	regionalization	284	98	61.84977403771233	1.5844843659452241	4.3146595896104145e-7	9.568064237218754e-6			GO:0097435	supramolecular fiber organization	557	105	79.59622876733677	1.3191579755231817	0.001427848930295239	0.03166356465062982
	GO:0050701	interleukin-1 secretion	44	25	9.582359357955431	2.6089608066352254	4.4278780308992793e-7	9.793827129169489e-6			GO:0060384	innervation	25	10	3.5725416861461747	2.7991275899672843	0.0014531499686649685	0.03214157997701742
	GO:0046637	regulation of alpha-beta T cell differentiation	55	29	11.977949197444289	2.421115628557489	4.6733079861471793e-7	1.0310110318024446e-5			GO:0051050	positive regulation of transport	795	143	113.60682561944834	1.2587271866834016	0.0016208314391614742	0.03554197506279046
	GO:0002639	positive regulation of immunoglobulin production	34	21	7.404550412965561	2.8360938650952328	5.468115602536017e-7	1.2032658487426691e-5			GO:1903522	regulation of blood circulation	215	47	30.7238585008571	1.529755775912353	0.0016268898193689818	0.03554197506279046
	GO:0032623	interleukin-2 production	61	31	13.284634564438212	2.333522977213408	5.53302178296633e-7	1.2144346020822773e-5			GO:0042220	response to cocaine	38	13	5.430263362942185	2.393990701945704	0.0016366705747419275	0.03554197506279046
	GO:0045165	cell fate commitment	200	74	43.556178899797416	1.6989552772808585	5.606240847111366e-7	1.2273662997425954e-5			GO:0061001	regulation of dendritic spine morphogenesis	38	13	5.430263362942185	2.393990701945704	0.0016366705747419275	0.03554197506279046
	GO:0071887	leukocyte apoptotic process	94	42	20.471404082904787	2.0516423704944238	5.757021455110589e-7	1.2571694180091367e-5			GO:0031279	regulation of cyclase activity	38	13	5.430263362942185	2.393990701945704	0.0016366705747419275	0.03554197506279046
	GO:1903317	regulation of protein maturation	82	38	17.85803334891694	2.127893887167852	6.382812309801977e-7	1.3902866812873242e-5			GO:0060999	positive regulation of dendritic spine development	38	13	5.430263362942185	2.393990701945704	0.0016366705747419275	0.03554197506279046
	GO:1902106	negative regulation of leukocyte differentiation	79	37	17.204690665419978	2.1505763003555174	6.443597182492766e-7	1.3999734435481751e-5			GO:0099150	regulation of postsynaptic specialization assembly	14	7	2.0006233442418577	3.4989094874591053	0.0016400165608092543	0.03554197506279046
	GO:0046638	positive regulation of alpha-beta T cell differentiation	42	24	9.146797568957457	2.6238691541017123	6.526129396888791e-7	1.4143243051540306e-5			GO:0150052	regulation of postsynapse assembly	14	7	2.0006233442418577	3.4989094874591053	0.0016400165608092543	0.03554197506279046
	GO:0007389	pattern specification process	364	119	79.2722455976313	1.5011559102793448	6.865338189054881e-7	1.4840889757800754e-5			GO:0006936	muscle contraction	284	59	40.584073554620545	1.4537722518316	0.0016672737854878106	0.03604167160467605
	GO:0030574	collagen catabolic process	27	18	5.880084151472651	3.0611806797853305	6.938968004632784e-7	1.4962367692401647e-5			GO:0030509	BMP signaling pathway	122	30	17.434003428393332	1.7207751577667731	0.0016835300368162054	0.03630164516572029
	GO:0050714	positive regulation of protein secretion	201	74	43.7739597942964	1.6905027634635408	7.007521549695639e-7	1.5072318280573427e-5			GO:0030705	cytoskeleton-dependent intracellular transport	160	37	22.864266791335517	1.6182456379498362	0.0017445437871205227	0.037522994438767734
	GO:0071214	cellular response to abiotic stimulus	276	95	60.10752688172043	1.5805008944543828	7.34141055502846e-7	1.571171705318061e-5			GO:0071772	response to BMP	133	32	19.005921770297647	1.6836857684013742	0.0017638404546425068	0.03774882489212467
	GO:0104004	cellular response to environmental stimulus	276	95	60.10752688172043	1.5805008944543828	7.34141055502846e-7	1.571171705318061e-5			GO:0071773	cellular response to BMP stimulus	133	32	19.005921770297647	1.6836857684013742	0.0017638404546425068	0.03774882489212467
	GO:0033209	tumor necrosis factor-mediated signaling pathway	101	44	21.995870344397694	2.000375493721107	7.428618117311103e-7	1.5858806139991017e-5			GO:0043113	receptor clustering	52	16	7.430886707184043	2.1531750692056035	0.0018016581879373161	0.03846226509671156
	GO:0003416	endochondral bone growth	37	22	8.057893096462521	2.7302422279166465	7.484728291595744e-7	1.5938942481011087e-5			GO:1900454	positive regulation of long-term synaptic depression	5	4	0.7145083372292349	5.598255179934569	0.0018419656393559025	0.039031479301116924
	GO:0072604	interleukin-6 secretion	32	20	6.9689886239675864	2.8698568872987478	7.786711353485742e-7	1.6540979414756102e-5			GO:0070305	response to cGMP	5	4	0.7145083372292349	5.598255179934569	0.0018419656393559025	0.039031479301116924
	GO:0050853	B cell receptor signaling pathway	45	25	9.800140252454419	2.5509838998211087	7.906403441948484e-7	1.675376650340787e-5			GO:0071321	cellular response to cGMP	5	4	0.7145083372292349	5.598255179934569	0.0018419656393559025	0.039031479301116924
	GO:0048608	reproductive structure development	354	116	77.09443665264142	1.5046481307419424	8.305363933258647e-7	1.7555821003750174e-5			GO:0015711	organic anion transport	368	73	52.587813620071685	1.3881543075245366	0.0019069939847324857	0.04030990733244875
	GO:0050730	regulation of peptidyl-tyrosine phosphorylation	202	74	43.99174068879539	1.6821339379018403	8.734019336653631e-7	1.8416548881366452e-5			GO:0072507	divalent inorganic cation homeostasis	392	77	56.01745363877202	1.3745715843589343	0.0019263092954748817	0.040618148338490014
	GO:0043903	regulation of symbiosis, encompassing mutualism through parasitism	171	65	37.24053295932679	1.745410036719706	9.031405829862393e-7	1.8996942360754672e-5			GO:0048854	brain morphogenesis	30	11	4.287050023375409	2.565866957470011	0.001957717250348101	0.04117923882962599
	GO:0001959	regulation of cytokine-mediated signaling pathway	134	54	29.182639862864267	1.8504151870344165	9.102716149733681e-7	1.9100124693646566e-5			GO:0061387	regulation of extent of cell growth	97	25	13.861461742247156	1.8035615914737657	0.001987147282022539	0.04169608306679078
	GO:0002828	regulation of type 2 immune response	25	17	5.444522362474677	3.122404293381037	9.342284328361927e-7	1.9554996123415137e-5			GO:0007635	chemosensory behavior	11	6	1.5719183419043168	3.816992168137206	0.002044987122010289	0.04218769106031803
	GO:0051301	cell division	507	156	110.41491351098645	1.4128526214393835	9.468894938136074e-7	1.9769491084193384e-5			GO:0032230	positive regulation of synaptic transmission, GABAergic	11	6	1.5719183419043168	3.816992168137206	0.002044987122010289	0.04218769106031803
	GO:0070613	regulation of protein processing	80	37	17.422471559918968	2.123694096601073	9.49083002410589e-7	1.9769491084193384e-5			GO:0097090	presynaptic membrane organization	11	6	1.5719183419043168	3.816992168137206	0.002044987122010289	0.04218769106031803
	GO:0001704	formation of primary germ layer	99	43	21.560308555399722	1.9944055944055943	1.0914277536189232e-6	2.2679498744691523e-5			GO:0032252	secretory granule localization	11	6	1.5719183419043168	3.816992168137206	0.002044987122010289	0.04218769106031803
	GO:0070670	response to interleukin-4	30	19	6.533426834969612	2.908121645796064	1.1017540333391196e-6	2.2783742443653793e-5			GO:0098719	sodium ion import across plasma membrane	11	6	1.5719183419043168	3.816992168137206	0.002044987122010289	0.04218769106031803
	GO:0010712	regulation of collagen metabolic process	30	19	6.533426834969612	2.908121645796064	1.1017540333391196e-6	2.2783742443653793e-5			GO:1902805	positive regulation of synaptic vesicle transport	11	6	1.5719183419043168	3.816992168137206	0.002044987122010289	0.04218769106031803
	GO:0019058	viral life cycle	250	87	54.44522362474677	1.5979363148479429	1.2674840750293015e-6	2.6147952720916985e-5			GO:0097104	postsynaptic membrane assembly	11	6	1.5719183419043168	3.816992168137206	0.002044987122010289	0.04218769106031803
	GO:0061458	reproductive system development	357	116	77.7477793361384	1.4920040288029341	1.3331334369759418e-6	2.7436333707739887e-5			GO:0098661	inorganic anion transmembrane transport	87	23	12.432445067788688	1.8499981198059636	0.002066211805415774	0.042523332647669485
	GO:0002062	chondrocyte differentiation	106	45	23.08477481689263	1.9493367536368853	1.3405992446147152e-6	2.7523977792544226e-5			GO:0060074	synapse maturation	22	9	3.1438366838086336	2.8627441261029043	0.002082822818626262	0.042660585750478715
	GO:0016485	protein processing	190	70	41.378369954807546	1.6917051125129459	1.3468701892671575e-6	2.758673022503758e-5			GO:0006688	glycosphingolipid biosynthetic process	22	9	3.1438366838086336	2.8627441261029043	0.002082822818626262	0.042660585750478715
	GO:1990868	response to chemokine	63	31	13.720196353436187	2.2594428826986963	1.3682817083804366e-6	2.789214636893327e-5			GO:0061178	regulation of insulin secretion involved in cellular response to glucose stimulus	48	15	6.859280037400655	2.186818429661941	0.0020882694172228433	0.0426703050919201
	GO:1990869	cellular response to chemokine	63	31	13.720196353436187	2.2594428826986963	1.3682817083804366e-6	2.789214636893327e-5			GO:0007163	establishment or maintenance of cell polarity	184	41	26.293906810035843	1.5592966194111233	0.0021506018871859656	0.043762642987316934
	GO:0002791	regulation of peptide secretion	376	121	81.88561633161915	1.477670993034674	1.3776637830531513e-6	2.8016849730242045e-5			GO:0051130	positive regulation of cellular component organization	1042	181	148.90353747857256	1.2155520484262918	0.0021519267467545733	0.043762642987316934
	GO:0006911	phagocytosis, engulfment	38	22	8.27567399096151	2.658393748234629	1.4123622009698522e-6	2.8587010397932247e-5			GO:2000969	positive regulation of AMPA receptor activity	8	5	1.1432133395667758	4.373636859323882	0.002276291866425195	0.045247642116612787
	GO:0098868	bone growth	38	22	8.27567399096151	2.658393748234629	1.4123622009698522e-6	2.8587010397932247e-5			GO:0031340	positive regulation of vesicle fusion	8	5	1.1432133395667758	4.373636859323882	0.002276291866425195	0.045247642116612787
	GO:0050678	regulation of epithelial cell proliferation	269	92	58.58306062022752	1.5704198282913593	1.4972264660295664e-6	3.0233405956389974e-5			GO:0097113	AMPA glutamate receptor clustering	8	5	1.1432133395667758	4.373636859323882	0.002276291866425195	0.045247642116612787
	GO:0061041	regulation of wound healing	100	43	21.778089449898708	1.9744615384615383	1.514963860804741e-6	3.051976491414622e-5			GO:0097688	glutamate receptor clustering	8	5	1.1432133395667758	4.373636859323882	0.002276291866425195	0.045247642116612787
	GO:0002790	peptide secretion	472	146	102.7925822035219	1.420335951002092	1.5206757835173335e-6	3.056309033757788e-5			GO:0032253	dense core granule localization	8	5	1.1432133395667758	4.373636859323882	0.002276291866425195	0.045247642116612787
	GO:0071353	cellular response to interleukin-4	28	18	6.097865045971638	2.9518527983644263	1.5466457450319382e-6	3.101241538286003e-5			GO:0099519	dense core granule cytoskeletal transport	8	5	1.1432133395667758	4.373636859323882	0.002276291866425195	0.045247642116612787
	GO:0030888	regulation of B cell proliferation	49	26	10.671263830450366	2.4364499288087327	1.55931336509596e-6	3.112099371919425e-5			GO:1901950	dense core granule transport	8	5	1.1432133395667758	4.373636859323882	0.002276291866425195	0.045247642116612787
	GO:0042130	negative regulation of T cell proliferation	49	26	10.671263830450366	2.4364499288087327	1.55931336509596e-6	3.112099371919425e-5			GO:0098976	excitatory chemical synaptic transmission	8	5	1.1432133395667758	4.373636859323882	0.002276291866425195	0.045247642116612787
	GO:0043065	positive regulation of apoptotic process	546	165	118.90836839644695	1.3876231103422516	1.5784468332391555e-6	3.142976965860425e-5			GO:0098597	observational learning	8	5	1.1432133395667758	4.373636859323882	0.002276291866425195	0.045247642116612787
	GO:0042094	interleukin-2 biosynthetic process	21	15	4.573398784478728	3.2798364426271402	1.5898417007331744e-6	3.158338304558357e-5			GO:0050954	sensory perception of mechanical stimulus	135	32	19.291725105189343	1.6587422755361685	0.002277672033835554	0.045247642116612787
	GO:0043068	positive regulation of programmed cell death	550	166	119.77949197444289	1.3858799804846316	1.5968044573266837e-6	3.164844307800832e-5			GO:0006536	glutamate metabolic process	35	12	5.001558360604644	2.399252219971958	0.002397833809156702	0.04741277779355305
	GO:0045596	negative regulation of cell differentiation	562	169	122.39286270843074	1.380799470330216	1.6493970437236882e-6	3.2615496380729704e-5			GO:1990573	potassium ion import across plasma membrane	35	12	5.001558360604644	2.399252219971958	0.002397833809156702	0.04741277779355305
	GO:1903900	regulation of viral life cycle	120	49	26.13370733987845	1.8749731663685152	1.8267230497137632e-6	3.6035276541482384e-5			GO:0006904	vesicle docking involved in exocytosis	44	14	6.287673367617267	2.2265787647467037	0.0024086071531471687	0.04741277779355305
	GO:0060348	bone development	174	65	37.89387564282375	1.7153167602245387	1.8307364917369284e-6	3.6035276541482384e-5			GO:0098656	anion transmembrane transport	219	47	31.29546517064049	1.5018150311468306	0.002408759160800411	0.04741277779355305
	GO:0002224	toll-like receptor signaling pathway	117	48	25.48036465638149	1.8838034952525111	1.977926679552766e-6	3.88434022057708e-5			GO:0010970	transport along microtubule	141	33	20.149135109864424	1.637787419661709	0.002446600928305842	0.04793773782356332
	GO:0002448	mast cell mediated immunity	44	24	9.582359357955431	2.5046023743698163	2.048357633621656e-6	4.004329205407984e-5			GO:0099111	microtubule-based transport	141	33	20.149135109864424	1.637787419661709	0.002446600928305842	0.04793773782356332
	GO:0045058	T cell selection	44	24	9.582359357955431	2.5046023743698163	2.048357633621656e-6	4.004329205407984e-5			GO:0090277	positive regulation of peptide hormone secretion	68	19	9.717313386317596	1.9552729488742058	0.0024794833722170395	0.04847135831518595
	GO:2000106	regulation of leukocyte apoptotic process	76	35	16.55134798192302	2.114631390641182	2.098057919841523e-6	4.092166606381806e-5			GO:2001023	regulation of response to drug	78	21	11.146330060776064	1.884028185554903	0.0024910409797771482	0.04858662201919883
	GO:0018212	peptidyl-tyrosine modification	330	108	71.86769518466573	1.5027614246218897	2.108140071399589e-6	4.102507504025232e-5
	GO:0043372	positive regulation of CD4-positive, alpha-beta T cell differentiation	26	17	5.662303256973664	3.0023118205586896	2.149934415274224e-6	4.164951953021081e-5
	GO:0046640	regulation of alpha-beta T cell proliferation	26	17	5.662303256973664	3.0023118205586896	2.149934415274224e-6	4.164951953021081e-5
	GO:0060759	regulation of response to cytokine stimulus	144	56	31.36044880785414	1.7856887298747761	2.2025575581174905e-6	4.257285802649618e-5
	GO:0050852	T cell receptor signaling pathway	124	50	27.004830917874397	1.851520572450805	2.231695319210303e-6	4.303912186396139e-5
	GO:0030449	regulation of complement activation	31	19	6.751207729468599	2.8143112701252235	2.2647042630108416e-6	4.348029526881218e-5
	GO:2000257	regulation of protein activation cascade	31	19	6.751207729468599	2.8143112701252235	2.2647042630108416e-6	4.348029526881218e-5
	GO:0046641	positive regulation of alpha-beta T cell proliferation	17	13	3.7022752064827804	3.5113543091655264	2.3511535018894136e-6	4.503928427056908e-5
	GO:0018108	peptidyl-tyrosine phosphorylation	327	107	71.21435250116878	1.5025061134726165	2.3682166024885376e-6	4.5265111097008086e-5
	GO:0072001	renal system development	261	89	56.84081346423563	1.565776324717784	2.538245615912871e-6	4.840716416836502e-5
	GO:0050702	interleukin-1 beta secretion	39	22	8.493454885460496	2.590229805972203	2.574757621331969e-6	4.888621660679415e-5
	GO:0001913	T cell mediated cytotoxicity	39	22	8.493454885460496	2.590229805972203	2.574757621331969e-6	4.888621660679415e-5
	GO:0030879	mammary gland development	118	48	25.698145550880476	1.8678390588520661	2.637054141607642e-6	4.995849590127326e-5
	GO:0045861	negative regulation of proteolysis	247	85	53.79188094124981	1.580164116083521	2.7999437438586128e-6	5.2927570946684174e-5
	GO:0002715	regulation of natural killer cell mediated immunity	34	20	7.404550412965561	2.701041776281174	3.036215567853162e-6	5.706695772694454e-5
	GO:0043300	regulation of leukocyte degranulation	42	23	9.146797568957457	2.5145412726808076	3.052171241746393e-6	5.706695772694454e-5
	GO:0002548	monocyte chemotaxis	42	23	9.146797568957457	2.5145412726808076	3.052171241746393e-6	5.706695772694454e-5
	GO:0002712	regulation of B cell mediated immunity	42	23	9.146797568957457	2.5145412726808076	3.052171241746393e-6	5.706695772694454e-5
	GO:0002889	regulation of immunoglobulin mediated immune response	42	23	9.146797568957457	2.5145412726808076	3.052171241746393e-6	5.706695772694454e-5
	GO:0048525	negative regulation of viral process	74	34	16.115786192925043	2.109732630662863	3.119162724107838e-6	5.819272717020319e-5
	GO:0071260	cellular response to mechanical stimulus	71	33	15.462443509428082	2.134203431681322	3.16951568768431e-6	5.900386904925542e-5
	GO:2000516	positive regulation of CD4-positive, alpha-beta T cell activation	29	18	6.315645940470625	2.8500647708346185	3.246574305837413e-6	6.030757725691921e-5
	GO:0045071	negative regulation of viral genome replication	45	24	9.800140252454419	2.4489445438282647	3.485748821585588e-6	6.461057534956266e-5
	GO:0050708	regulation of protein secretion	356	114	77.52999844163939	1.4703985849530663	3.5993116151988858e-6	6.655033654146399e-5
	GO:0002831	regulation of response to biotic stimulus	106	44	23.08477481689263	1.9060181591116212	3.605908470261099e-6	6.655033654146399e-5
	GO:0009306	protein secretion	448	138	97.5658407355462	1.4144294658829544	3.759107441991816e-6	6.922888426432139e-5
	GO:0097028	dendritic cell differentiation	37	21	8.057893096462521	2.6061403084658896	3.8111232583126764e-6	7.003653062706507e-5
	GO:0006468	protein phosphorylation	1586	416	345.4004986753935	1.2043989559811137	3.85176369732676e-6	7.063212831294498e-5
	GO:0002720	positive regulation of cytokine production involved in immune response	48	25	10.45348293595138	2.3915474060822897	3.862290436473792e-6	7.067415037487865e-5
	GO:0002478	antigen processing and presentation of exogenous peptide antigen	113	46	24.60924107838554	1.869216521284848	4.130232658772215e-6	7.54162908033684e-5
	GO:0051247	positive regulation of protein metabolic process	1372	365	298.7953872526103	1.2215717362845981	4.1506798778012666e-6	7.562873611738954e-5
	GO:0002886	regulation of myeloid leukocyte mediated immunity	51	26	11.10682561944834	2.3409028727770176	4.17415806763799e-6	7.573493559507235e-5
	GO:0031663	lipopolysaccharide-mediated signaling pathway	51	26	11.10682561944834	2.3409028727770176	4.17415806763799e-6	7.573493559507235e-5
	GO:0044092	negative regulation of molecular function	867	243	188.8160355306218	1.2869669639927948	4.2179636713379765e-06	7.6368278960807e-5
	GO:0050790	regulation of catalytic activity	1903	490	414.43704223157243	1.1823267470531886	4.356843864128379e-6	7.871670324621e-5
	GO:0002532	production of molecular mediator involved in inflammatory response	54	27	11.760168302945303	2.295885509838998	4.418343798384683e-6	7.965458409218782e-5
	GO:0046636	negative regulation of alpha-beta T cell activation	32	19	6.9689886239675864	2.72636404293381	4.436598834312022e-6	7.965458409218782e-5
	GO:0042269	regulation of natural killer cell mediated cytotoxicity	32	19	6.9689886239675864	2.72636404293381	4.436598834312022e-6	7.965458409218782e-5
	GO:0050921	positive regulation of chemotaxis	110	45	23.955898394888578	1.8784517807773622	4.478037191057993e-6	8.023072061306826e-5
	GO:0048247	lymphocyte chemotaxis	40	22	8.711235779959484	2.525474060822898	4.5474533323375255e-6	8.113564344723626e-5
	GO:0035987	endodermal cell differentiation	40	22	8.711235779959484	2.525474060822898	4.5474533323375255e-6	8.113564344723626e-5
	GO:0051222	positive regulation of protein transport	335	108	72.95659965716067	1.4803321496275332	4.589278966626864e-6	8.148373031442025e-5
	GO:0006801	superoxide metabolic process	57	28	12.413510986442263	2.255606816683928	4.5954469205522486e-6	8.148373031442025e-5
	GO:0070098	chemokine-mediated signaling pathway	57	28	12.413510986442263	2.255606816683928	4.5954469205522486e-6	8.148373031442025e-5
	GO:0009620	response to fungus	27	17	5.880084151472651	2.8911150864639232	4.625198360419525e-6	8.184216975076364e-5
	GO:0042116	macrophage activation	69	32	15.026881720430108	2.1295169946332737	4.720544537928362e-6	8.335743461831524e-5
	GO:0050871	positive regulation of B cell activation	63	30	13.720196353436187	2.186557628418093	4.7631371260514754e-6	8.393684356421717e-5
	GO:0043009	chordate embryonic development	536	160	116.73055945145707	1.37067791632179	4.993892160909397e-6	8.782291501009107e-5
	GO:0002291	T cell activation via T cell receptor contact with antigen bound to MHC molecule on antigen presenting cell	8	8	1.7422471559918966	4.591771019677997	5.020549975309763e-6	8.811116541535456e-5
	GO:1903707	negative regulation of hemopoiesis	114	46	24.827021972884527	1.8528198851332265	5.4780899491069235e-6	9.594483253721556e-5
	GO:2000027	regulation of animal organ morphogenesis	186	67	40.507246376811594	1.6540250447227192	5.506670447852358e-6	9.624897308242145e-5
	GO:2000116	regulation of cysteine-type endopeptidase activity	204	72	44.42730247779336	1.6206250657687047	5.7830795490154685e-6	1.0087477375945273e-4
	GO:0050731	positive regulation of peptidyl-tyrosine phosphorylation	148	56	32.231572385850086	1.7374268723105932	5.90768179531409e-6	1.0283919912248584e-4
	GO:0045123	cellular extravasation	49	25	10.671263830450366	2.342740316162243	6.261224885895089e-6	1.0877293921204789e-4
	GO:0051090	regulation of DNA-binding transcription factor activity	360	114	78.40112201963535	1.454060822898032	6.459882565978958e-6	1.1139030533867796e-4
	GO:0002714	positive regulation of B cell mediated immunity	30	18	6.533426834969612	2.755062611806798	6.4638047143628086e-6	1.1139030533867796e-4
	GO:0002891	positive regulation of immunoglobulin mediated immune response	30	18	6.533426834969612	2.755062611806798	6.4638047143628086e-6	1.1139030533867796e-4
	GO:0009954	proximal/distal pattern formation	30	18	6.533426834969612	2.755062611806798	6.4638047143628086e-6	1.1139030533867796e-4
	GO:0045787	positive regulation of cell cycle	330	106	71.86769518466573	1.4749325093511139	6.728293945101882e-6	1.1558057910720028e-4
	GO:0050792	regulation of viral process	152	57	33.10269596384604	1.7219141323792484	6.7404635090140275e-6	1.1558057910720028e-4
	GO:0042533	tumor necrosis factor biosynthetic process	18	13	3.9200561009817676	3.3162790697674414	6.7674544257378955e-6	1.1558057910720028e-4
	GO:0042534	regulation of tumor necrosis factor biosynthetic process	18	13	3.9200561009817676	3.3162790697674414	6.7674544257378955e-6	1.1558057910720028e-4
	GO:0035082	axoneme assembly	38	21	8.27567399096151	2.5375576687694186	6.774298682232782e-6	1.1558057910720028e-4
	GO:0009968	negative regulation of signal transduction	1037	283	225.8387875954496	1.2531062667009383	7.011676930401833e-6	1.1939327662045345e-4
	GO:0043281	regulation of cysteine-type endopeptidase activity involved in apoptotic process	184	66	40.07168458781362	1.6470483005366725	7.582794918414848e-6	1.2886246730660638e-4
	GO:0042592	homeostatic process	1520	398	331.02695963846037	1.2023189906788436	7.77583514710578e-6	1.3188185223806683e-4
	GO:0009628	response to abiotic stimulus	956	263	208.19853514103164	1.263217341187566	7.938797881745785e-6	1.3438020398647403e-4
	GO:0031401	positive regulation of protein modification process	981	269	213.64305750350633	1.2591094844988593	8.13794056608863e-6	1.374799329491587e-4
	GO:0045581	negative regulation of T cell differentiation	33	19	7.186769518466574	2.6437469507236946	8.324458315556171e-6	1.399528237980095e-4
	GO:0002377	immunoglobulin production	83	36	18.075814243415927	1.9916115266073238	8.325751283067007e-6	1.399528237980095e-4
	GO:0009595	detection of biotic stimulus	16	12	3.4844943119837932	3.4438282647584972	8.333243178837435e-6	1.399528237980095e-4
	GO:0090087	regulation of peptide transport	584	171	127.18404238740845	1.3445082951454406	8.364608130362328e-6	1.4020520893509667e-4
	GO:0031399	regulation of protein modification process	1496	392	325.80021817048464	1.2031913367070686	8.55766579255235e-6	1.4300617626232092e-4
	GO:0044706	multi-multicellular organism process	174	63	37.89387564282375	1.6625377829868606	8.581703655918815e-6	1.4300617626232092e-4
	GO:0009952	anterior/posterior pattern specification	174	63	37.89387564282375	1.6625377829868606	8.581703655918815e-6	1.4300617626232092e-4
	GO:0001822	kidney development	246	83	53.57410004675082	1.549256075745015	8.662223122346546e-6	1.4406821479840708e-4
	GO:0001773	myeloid dendritic cell activation	23	15	5.008960573476703	2.994633273703041	9.14831668141769e-6	1.515653547488931e-4
	GO:2000778	positive regulation of interleukin-6 secretion	23	15	5.008960573476703	2.994633273703041	9.14831668141769e-6	1.515653547488931e-4
	GO:0051336	regulation of hydrolase activity	1045	284	227.5810347514415	1.2479071479316277	9.611263352526933e-6	1.5817046846379714e-4
	GO:0061138	morphogenesis of a branching epithelium	164	60	35.71606669783388	1.679916226711462	9.619214410783172e-6	1.5817046846379714e-4
	GO:0033002	muscle cell proliferation	164	60	35.71606669783388	1.679916226711462	9.619214410783172e-6	1.5817046846379714e-4
	GO:0033631	cell-cell adhesion mediated by integrin	14	11	3.048932522985819	3.6078200868898542	9.639146470119542e-6	1.5817046846379714e-4
	GO:0002830	positive regulation of type 2 immune response	14	11	3.048932522985819	3.6078200868898542	9.639146470119542e-6	1.5817046846379714e-4
	GO:0031328	positive regulation of cellular biosynthetic process	1651	428	359.55625681782766	1.1903561456221576	9.874431494361069e-6	1.6172208222253186e-4
	GO:0033003	regulation of mast cell activation	36	20	7.840112201963535	2.5509838998211087	1.0089534266843891e-5	1.6493025348200815e-4
	GO:0044419	interspecies interaction between organisms	710	202	154.6244350942808	1.3063911915140216	1.0148608111437696e-5	1.6558052245695497e-4
	GO:0030162	regulation of proteolysis	582	170	126.74848059841048	1.3412389576379027	1.0371126737407366e-5	1.6888996140499053e-4
	GO:0010810	regulation of cell-substrate adhesion	175	63	38.11165653732274	1.6530375670840787	1.0597615566654284e-5	1.7225139544133913e-4
	GO:1904894	positive regulation of STAT cascade	59	28	12.849072775440238	2.179145568660744	1.0644849874563711e-5	1.726920635605024e-4
	GO:0009891	positive regulation of biosynthetic process	1670	432	363.6940938133084	1.1878114254496372	1.1202840777935208e-5	1.814014708608301e-4
	GO:0009792	embryo development ending in birth or egg hatching	551	162	119.99727286894188	1.3500306809216613	1.1256451326713268e-5	1.819262999733583e-4
	GO:0006022	aminoglycan metabolic process	144	54	31.36044880785414	1.7219141323792484	1.1652831198527558e-5	1.8761092928957634e-4
	GO:0045824	negative regulation of innate immune response	39	21	8.493454885460496	2.472492087518921	1.1673763253394753e-5	1.8761092928957634e-4
	GO:0050819	negative regulation of coagulation	39	21	8.493454885460496	2.472492087518921	1.1673763253394753e-5	1.8761092928957634e-4
	GO:0031348	negative regulation of defense response	151	56	32.88491506934705	1.7029084576289255	1.186470110658977e-5	1.9032311195654844e-4
	GO:0019884	antigen processing and presentation of exogenous antigen	117	46	25.48036465638149	1.8053116829503233	1.2350594595034181e-5	1.9774776644511816e-4
	GO:0019835	cytolysis	21	14	4.573398784478728	3.061180679785331	1.2633668374228968e-5	2.0190343014456796e-4
	GO:0033628	regulation of cell adhesion mediated by integrin	42	22	9.146797568957457	2.405213391259903	1.302336140218685e-5	2.0697497695105102e-4
	GO:0043303	mast cell degranulation	42	22	9.146797568957457	2.405213391259903	1.302336140218685e-5	2.0697497695105102e-4
	GO:0002063	chondrocyte development	42	22	9.146797568957457	2.405213391259903	1.302336140218685e-5	2.0697497695105102e-4
	GO:0051346	negative regulation of hydrolase activity	327	104	71.21435250116878	1.460379773842543	1.3211402206003697e-5	2.0957533037324166e-4
	GO:1904951	positive regulation of establishment of protein localization	369	115	80.36115007012623	1.4310397486801343	1.3346155003923776e-5	2.1132232886286688e-4
	GO:2000241	regulation of reproductive process	104	42	22.649213027894657	1.8543690656391907	1.346985233652287e-5	2.128881634475861e-4
	GO:0042590	antigen processing and presentation of exogenous peptide antigen via MHC class I	26	16	5.662303256973664	2.8257052428787666	1.3558059859364313e-5	2.1349590773039366e-4
	GO:0036336	dendritic cell migration	26	16	5.662303256973664	2.8257052428787666	1.3558059859364313e-5	2.1349590773039366e-4
	GO:0090068	positive regulation of cell cycle process	234	79	50.96072931276298	1.5502132929682122	1.378344337976678e-5	2.16647456199924e-4
	GO:0002688	regulation of leukocyte chemotaxis	88	37	19.164718715910862	1.9306309969100666	1.482423550314138e-5	2.32580601623326e-4
	GO:0060350	endochondral bone morphogenesis	63	29	13.720196353436187	2.11367237413749	1.5599210658301388e-5	2.4340441067189546e-4
	GO:1903901	negative regulation of viral life cycle	63	29	13.720196353436187	2.11367237413749	1.5599210658301388e-5	2.4340441067189546e-4
	GO:0007492	endoderm development	63	29	13.720196353436187	2.11367237413749	1.5599210658301388e-5	2.4340441067189546e-4
	GO:0046427	positive regulation of JAK-STAT cascade	57	27	12.413510986442263	2.1750494303737877	1.592010200623939e-5	2.4796064504091915e-4
	GO:0022612	gland morphogenesis	108	43	23.520336605890606	1.828205128205128	1.625917576808522e-5	2.527830551480206e-4
	GO:0010035	response to inorganic substance	464	139	101.05033504753	1.375552094256986	1.7076025395579286e-5	2.6500262196177475e-4
	GO:0048871	multicellular organismal homeostasis	394	121	85.80567243260091	1.4101631811701458	1.720208069366791e-5	2.6647699731598915e-4
	GO:0072593	reactive oxygen species metabolic process	217	74	47.2584541062802	1.5658573984155377	1.726023380665964e-5	2.6689608383559106e-4
	GO:0030195	negative regulation of blood coagulation	37	20	8.057893096462521	2.482038389015133	1.7475900159102942e-5	2.682972722100562e-4
	GO:1900047	negative regulation of hemostasis	37	20	8.057893096462521	2.482038389015133	1.7475900159102942e-5	2.682972722100562e-4
	GO:0071675	regulation of mononuclear cell migration	37	20	8.057893096462521	2.482038389015133	1.7475900159102942e-5	2.682972722100562e-4
	GO:0042088	T-helper 1 type immune response	37	20	8.057893096462521	2.482038389015133	1.7475900159102942e-5	2.682972722100562e-4
	GO:0045069	regulation of viral genome replication	79	34	17.204690665419978	1.9762052489753403	1.798124689422753e-5	2.7554129347621926e-4
	GO:0010955	negative regulation of protein processing	29	17	6.315645940470625	2.691727839121584	1.807617667526351e-5	2.7554129347621926e-4
	GO:1903318	negative regulation of protein maturation	29	17	6.315645940470625	2.691727839121584	1.807617667526351e-5	2.7554129347621926e-4
	GO:0097421	liver regeneration	29	17	6.315645940470625	2.691727839121584	1.807617667526351e-5	2.7554129347621926e-4
	GO:0003341	cilium movement	40	21	8.711235779959484	2.410679785330948	1.955021106070376e-5	2.974821122747512e-4
	GO:0001763	morphogenesis of a branching structure	178	63	38.764999220819696	1.6251773833691785	1.958694325376875e-5	2.9751353452007686e-4
	GO:0150076	neuroinflammatory response	43	22	9.364578463456445	2.3492781961143234	2.1204925001461206e-5	3.2038849711714797e-4
	GO:0002279	mast cell activation involved in immune response	43	22	9.364578463456445	2.3492781961143234	2.1204925001461206e-5	3.2038849711714797e-4
	GO:0048146	positive regulation of fibroblast proliferation	43	22	9.364578463456445	2.3492781961143234	2.1204925001461206e-5	3.2038849711714797e-4
	GO:0031100	animal organ regeneration	67	30	14.591319931432134	2.056016874482685	2.1875452832054165e-5	3.2993872795200146e-4
	GO:0032633	interleukin-4 production	32	18	6.9689886239675864	2.582871198568873	2.235967304342612e-5	3.3642829452988415e-4
	GO:0030168	platelet activation	133	50	28.96485896836528	1.7262297066458632	2.2384124467089705e-5	3.3642829452988415e-4
	GO:0051781	positive regulation of cell division	64	29	13.937977247935173	2.080646243291592	2.2633076570910404e-5	3.392470341793482e-4
	GO:0050832	defense response to fungus	17	12	3.7022752064827804	3.241250131537409	2.2690258403512686e-5	3.392470341793482e-4
	GO:0030903	notochord development	17	12	3.7022752064827804	3.241250131537409	2.2690258403512686e-5	3.392470341793482e-4
	GO:0035771	interleukin-4-mediated signaling pathway	7	7	1.5244662614929094	4.591771019677997	2.309849158277366e-5	3.4475000828411054e-4
	GO:0034103	regulation of tissue remodeling	55	26	11.977949197444289	2.170655391120507	2.3817120649471946e-5	3.548585580100143e-4
	GO:0051223	regulation of protein transport	562	163	122.39286270843074	1.3317770039279597	2.4091201204390345e-5	3.5832008446460645e-4
	GO:0030203	glycosaminoglycan metabolic process	137	51	29.83598254636123	1.7093454160845096	2.5402463823764876e-5	3.771694542137546e-4
	GO:0097696	STAT cascade	103	41	22.43143213339567	1.8277923476388138	2.5519476412272368e-5	3.782524120382063e-4
	GO:0007565	female pregnancy	151	55	32.88491506934705	1.672499378028409	2.570092185327777e-5	3.802850195600514e-4
	GO:0045637	regulation of myeloid cell differentiation	183	64	39.853903693314635	1.605865274641485	2.5912752327439392e-5	3.827594500414542e-4
	GO:0043588	skin development	212	72	46.16954963378526	1.5594694029095082	2.6036324852651838e-5	3.8392395169322693e-4
	GO:0048661	positive regulation of smooth muscle cell proliferation	77	33	16.769128876422005	1.967901865576284	2.640096925987656e-5	3.8863313582892053e-4
	GO:0003433	chondrocyte development involved in endochondral bone morphogenesis	22	14	4.7911796789777155	2.922036103431452	2.776559852968319e-5	4.080211756536663e-4
	GO:0007259	JAK-STAT cascade	100	40	21.778089449898708	1.8367084078711984	2.7902833626525236e-5	4.0933695415870013e-4
	GO:0042730	fibrinolysis	15	11	3.266713417484806	3.367298747763864	2.8990146594631838e-5	4.2456218101558096e-4
	GO:0002690	positive regulation of leukocyte chemotaxis	71	31	15.462443509428082	2.0048577691551817	2.9567480847481065e-5	4.315444228453784e-4
	GO:0032602	chemokine production	71	31	15.462443509428082	2.0048577691551817	2.9567480847481065e-5	4.315444228453784e-4
	GO:0031343	positive regulation of cell killing	41	21	8.92901667445847	2.351882717396047	3.1887557790488685e-5	4.646163343938436e-4
	GO:0030856	regulation of epithelial cell differentiation	114	44	24.827021972884527	1.7722624988230862	3.236396180650303e-5	4.707585088532356e-4
	GO:0003417	growth plate cartilage development	30	17	6.533426834969612	2.6020035778175314	3.3261586162458556e-5	4.821806291321272e-4
	GO:0002369	T cell cytokine production	30	17	6.533426834969612	2.6020035778175314	3.3261586162458556e-5	4.821806291321272e-4
	GO:0050920	regulation of chemotaxis	170	60	37.022752064827806	1.6206250657687045	3.361732371931492e-5	4.865158046528847e-4
	GO:0001706	endoderm formation	44	22	9.582359357955431	2.2958855098389983	3.3729373576596444e-5	4.8731562968745907e-4
	GO:0099024	plasma membrane invagination	47	23	10.235702041452393	2.2470368819700832	3.492755199707709e-5	5.037785735107825e-4
	GO:0038065	collagen-activated signaling pathway	13	10	2.831151628486832	3.5321315535984583	3.5089756533768224e-5	5.0442259727437e-4
	GO:0045086	positive regulation of interleukin-2 biosynthetic process	13	10	2.831151628486832	3.5321315535984583	3.5089756533768224e-5	5.0442259727437e-4
	GO:0006027	glycosaminoglycan catabolic process	50	24	10.889044724949354	2.2040500894454382	3.554161540875178e-5	5.100637850132237e-4
	GO:0006026	aminoglycan catabolic process	53	25	11.542387408446315	2.165929726263206	3.564366438035815e-5	5.106743367483033e-4
	GO:0006957	complement activation, alternative pathway	9	8	1.9600280504908838	4.081574239713774	3.645750690761673e-5	5.197314356830013e-4
	GO:0046598	positive regulation of viral entry into host cell	9	8	1.9600280504908838	4.081574239713774	3.645750690761673e-5	5.197314356830013e-4
	GO:0002468	dendritic cell antigen processing and presentation	9	8	1.9600280504908838	4.081574239713774	3.645750690761673e-5	5.197314356830013e-4
	GO:0048660	regulation of smooth muscle cell proliferation	118	45	25.698145550880476	1.751099117673812	3.75004432291437e-5	5.337127757753088e-4
	GO:0060099	regulation of phagocytosis, engulfment	11	9	2.3955898394888577	3.7569035615547244	3.8855640594470664e-5	5.497637279075296e-4
	GO:0031640	killing of cells of other organism	25	15	5.444522362474677	2.755062611806798	3.8884477142842044e-5	5.497637279075296e-4
	GO:0044364	disruption of cells of other organism	25	15	5.444522362474677	2.755062611806798	3.8884477142842044e-5	5.497637279075296e-4
	GO:0046596	regulation of viral entry into host cell	25	15	5.444522362474677	2.755062611806798	3.8884477142842044e-5	5.497637279075296e-4
	GO:0070286	axonemal dynein complex assembly	20	13	4.355617889979742	2.9846511627906973	3.918331351904225e-5	5.524153078407851e-4
	GO:1904892	regulation of STAT cascade	88	36	19.164718715910862	1.8784517807773622	3.9200760018065495e-5	5.524153078407851e-4
	GO:0045944	positive regulation of transcription by RNA polymerase II	1001	269	217.99867539348605	1.2339524518415395	4.049999273902927e-5	5.69788422436638e-4
	GO:0046425	regulation of JAK-STAT cascade	85	35	18.511376032413903	1.890729243396822	4.2457474522361593e-5	5.963503213599136e-4
	GO:1903034	regulation of response to wounding	122	46	26.569269128876424	1.731323499222851	4.302666203903627e-5	6.033575385931524e-4
	GO:0007167	enzyme linked receptor protein signaling pathway	861	235	187.5093501636279	1.2532708358006144	4.360617524912236e-5	6.10486453487713e-4
	GO:0001912	positive regulation of leukocyte mediated cytotoxicity	36	19	7.840112201963535	2.4234347048300533	4.414238393879444e-5	6.159836405898112e-4
	GO:0032732	positive regulation of interleukin-1 production	36	19	7.840112201963535	2.4234347048300533	4.414238393879444e-5	6.159836405898112e-4
	GO:0051701	interaction with host	175	61	38.11165653732274	1.6005601840020445	4.432845461832535e-5	6.175759700234873e-4
	GO:0003006	developmental process involved in reproduction	508	148	110.63269440548544	1.3377600608510698	4.444157220984124e-5	6.181484160532537e-4
	GO:0050764	regulation of phagocytosis	66	29	14.373539036933147	2.0175963571312407	4.591073761983644e-5	6.3755008131624e-4
	GO:0048659	smooth muscle cell proliferation	119	45	25.915926445379462	1.7363839990378978	4.773913519495743e-5	6.618695609743532e-4
	GO:0001708	cell fate specification	63	28	13.720196353436187	2.040787119856887	4.806379380672965e-5	6.652959329828288e-4
	GO:0043086	negative regulation of catalytic activity	609	173	132.62856474988314	1.304394723159759	4.8354025488972496e-5	6.68235502007024e-4
	GO:2000117	negative regulation of cysteine-type endopeptidase activity	79	33	17.204690665419978	1.9180815651819478	4.941600126340262e-5	6.789041450384751e-4
	GO:0090322	regulation of superoxide metabolic process	28	16	6.097865045971638	2.6238691541017123	4.944244822291388e-5	6.789041450384751e-4
	GO:0002707	negative regulation of lymphocyte mediated immunity	28	16	6.097865045971638	2.6238691541017123	4.944244822291388e-5	6.789041450384751e-4
	GO:0050869	negative regulation of B cell activation	28	16	6.097865045971638	2.6238691541017123	4.944244822291388e-5	6.789041450384751e-4
	GO:0002312	B cell activation involved in immune response	60	27	13.066853669939224	2.0662969588550983	4.998088772611986e-5	6.852012435552086e-4
	GO:0007260	tyrosine phosphorylation of STAT protein	57	26	12.413510986442263	2.094492044063647	5.1572995962478885e-5	7.059002413875499e-4
	GO:0032102	negative regulation of response to external stimulus	257	83	55.96968988623968	1.4829455044096254	5.246138032877212e-5	7.169165063400037e-4
	GO:0050766	positive regulation of phagocytosis	48	23	10.45348293595138	2.2002236135957065	5.3323921106129823e-05	7.257683285184105e-4
	GO:0090183	regulation of kidney development	48	23	10.45348293595138	2.2002236135957065	5.3323921106129823e-05	7.257683285184105e-4
	GO:0002709	regulation of T cell mediated immunity	51	24	11.10682561944834	2.1608334210249396	5.3362830959580165e-5	7.257683285184105e-4
	GO:0051048	negative regulation of secretion	176	61	38.329437431821724	1.5914660920474875	5.364028926013731e-5	7.283875987824342e-4
	GO:0045076	regulation of interleukin-2 biosynthetic process	18	12	3.9200561009817676	3.0611806797853305	5.453586635906227e-5	7.393788390102249e-4
	GO:0010557	positive regulation of macromolecule biosynthetic process	1576	404	343.22268973040366	1.1770783578362376	5.515182890025727e-5	7.465504662807695e-4
	GO:0002724	regulation of T cell cytokine production	23	14	5.008960573476703	2.7949910554561717	5.672581473803451e-5	7.65441732833038e-4
	GO:0002407	dendritic cell chemotaxis	23	14	5.008960573476703	2.7949910554561717	5.672581473803451e-5	7.65441732833038e-4
	GO:0030330	DNA damage response, signal transduction by p53 class mediator	96	38	20.90696587190276	1.8175760286225402	5.74926884846505e-5	7.745718250789178e-4
	GO:0008544	epidermis development	239	78	52.04963378525791	1.4985696214848692	5.871909808652376e-5	7.898547018472522e-4
	GO:0007507	heart development	475	139	103.44592488701886	1.3436972036531398	5.987398391626986e-5	8.041291548817338e-4
	GO:0046849	bone remodeling	70	30	15.244662614929096	1.967901865576284	6.0545349007012916e-5	8.102240976472633e-4
	GO:0110110	positive regulation of animal organ morphogenesis	70	30	15.244662614929096	1.967901865576284	6.0545349007012916e-5	8.102240976472633e-4
	GO:2000377	regulation of reactive oxygen species metabolic process	148	53	32.231572385850086	1.6443504327225258	6.061103130849954e-5	8.102240976472633e-4
	GO:2001236	regulation of extrinsic apoptotic signaling pathway	134	49	29.182639862864267	1.6790804474941927	6.177734863721529e-5	8.245306469744659e-4
	GO:0030278	regulation of ossification	159	56	34.62716222533894	1.6172275289431937	6.466728572107616e-5	8.617618727612975e-4
	GO:0030225	macrophage differentiation	34	18	7.404550412965561	2.4309375986530566	6.64033412525189e-5	8.835247668668483e-4
	GO:0001578	microtubule bundle formation	61	27	13.284634564438212	2.0324232382181293	7.121852700275877e-5	9.461260042378882e-4
	GO:0070201	regulation of establishment of protein localization	601	170	130.88631759389122	1.2988370604746413	7.187821178300524e-5	9.525687733880325e-4
	GO:0034446	substrate adhesion-dependent cell spreading	77	32	16.769128876422005	1.908268475710336	7.203648729070533e-5	9.525687733880325e-4
	GO:0002431	Fc receptor mediated stimulatory signaling pathway	77	32	16.769128876422005	1.908268475710336	7.203648729070533e-5	9.525687733880325e-4
	GO:0050704	regulation of interleukin-1 secretion	37	19	8.057893096462521	2.3579364695643763	7.229033903966009e-5	9.544549071359428e-4
	GO:0032965	regulation of collagen biosynthetic process	26	15	5.662303256973664	2.649098665198844	7.342050071135198e-5	9.634476102520224e-4
	GO:0003413	chondrocyte differentiation involved in endochondral bone morphogenesis	26	15	5.662303256973664	2.649098665198844	7.342050071135198e-5	9.634476102520224e-4
	GO:0071295	cellular response to vitamin	26	15	5.662303256973664	2.649098665198844	7.342050071135198e-5	9.634476102520224e-4
	GO:0032673	regulation of interleukin-4 production	26	15	5.662303256973664	2.649098665198844	7.342050071135198e-5	9.634476102520224e-4
	GO:0007568	aging	267	85	58.14749883122955	1.4617997628188377	7.5847992881517e-5	9.937824044414945e-4
	GO:0048645	animal organ formation	55	25	11.977949197444289	2.08716864530818	7.68391373516808e-5	0.0010037039219971454
	GO:0042509	regulation of tyrosine phosphorylation of STAT protein	55	25	11.977949197444289	2.08716864530818	7.68391373516808e-5	0.0010037039219971454
	GO:0051783	regulation of nuclear division	178	61	38.764999220819696	1.573584450563808	7.785447415176172e-5	0.001015421120319786
	GO:0000280	nuclear division	340	104	74.04550412965561	1.4045417236662106	7.828234697404568e-5	0.00101945235467566
	GO:0032663	regulation of interleukin-2 production	52	24	11.324606513947328	2.1192789321590753	7.87864586428988e-5	0.001022015826402972
	GO:0002637	regulation of immunoglobulin production	52	24	11.324606513947328	2.1192789321590753	7.87864586428988e-5	0.001022015826402972
	GO:0070206	protein trimerization	43	21	9.364578463456445	2.2424928235636723	7.895554566594853e-5	0.001022015826402972
	GO:0002474	antigen processing and presentation of peptide antigen via MHC class I	43	21	9.364578463456445	2.2424928235636723	7.895554566594853e-5	0.001022015826402972
	GO:0032270	positive regulation of cellular protein metabolic process	1288	335	280.5017921146954	1.194288269869665	7.956906708872502e-5	0.0010284062255352983
	GO:0042531	positive regulation of tyrosine phosphorylation of STAT protein	46	22	10.017921146953405	2.1960644007155636	8.005004238631486e-5	0.0010330668627960213
	GO:0050679	positive regulation of epithelial cell proliferation	153	54	33.320476858345025	1.6206250657687045	8.124617519178479e-5	0.0010469289421860316
	GO:0032692	negative regulation of interleukin-1 production	21	13	4.573398784478728	2.8425249169435216	8.232648687933608e-5	0.0010547598190870225
	GO:0006958	complement activation, classical pathway	21	13	4.573398784478728	2.8425249169435216	8.232648687933608e-5	0.0010547598190870225
	GO:0002507	tolerance induction	21	13	4.573398784478728	2.8425249169435216	8.232648687933608e-5	0.0010547598190870225
	GO:0030183	B cell differentiation	94	37	20.471404082904787	1.8073992311498495	8.234549974228678e-5	0.0010547598190870225
	GO:0044093	positive regulation of molecular function	1510	387	328.8491506934705	1.1768313805399897	8.260126652603894e-5	0.001056459119711574
	GO:0051050	positive regulation of transport	795	217	173.13581112669473	1.253351334930975	8.56933230068968e-5	0.001093400487505077
	GO:0051302	regulation of cell division	132	48	28.747078073866295	1.669734916246544	8.574441017139556e-5	0.001093400487505077
	GO:0051321	meiotic cell cycle	175	60	38.11165653732274	1.5743214924610274	8.742846000409088e-5	0.001113221133167816
	GO:0030857	negative regulation of epithelial cell differentiation	29	16	6.315645940470625	2.53339090740855	8.80470901276631e-5	0.0011194372258897846
	GO:0009612	response to mechanical stimulus	179	61	38.98278011531869	1.5647934759796522	9.339093036886403e-5	0.0011856227284402236
	GO:1903531	negative regulation of secretion by cell	161	56	35.06272401433692	1.5971377459749552	9.544915459969161e-5	0.0012099625476729
	GO:1903046	meiotic cell cycle process	129	47	28.093735390369332	1.672970836626867	9.577394963178332e-5	0.0012122891382595345
	GO:0033273	response to vitamin	78	32	16.98690977092099	1.8838034952525113	9.690706772302882e-5	0.0012248254126642612
	GO:0045064	T-helper 2 cell differentiation	14	10	3.048932522985819	3.2798364426271402	9.8716281693223e-5	0.0012422040021865686
	GO:0001911	negative regulation of leukocyte mediated cytotoxicity	14	10	3.048932522985819	3.2798364426271402	9.8716281693223e-5	0.0012422040021865686
	GO:0030889	negative regulation of B cell proliferation	14	10	3.048932522985819	3.2798364426271402	9.8716281693223e-5	0.0012422040021865686
	GO:0032731	positive regulation of interleukin-1 beta production	32	17	6.9689886239675864	2.4393783542039356	9.997471362466204e-5	0.0012561976461593698
	GO:0016554	cytidine to uridine editing	6	6	1.3066853669939225	4.591771019677997	1.0624146648396948e-4	0.001331042723161206
	GO:0034154	toll-like receptor 7 signaling pathway	6	6	1.3066853669939225	4.591771019677997	1.0624146648396948e-4	0.001331042723161206
	GO:2000108	positive regulation of leukocyte apoptotic process	24	14	5.22674146797569	2.6785330948121646	1.0887500119582949e-4	0.0013596894230174397
	GO:0014911	positive regulation of smooth muscle cell migration	35	18	7.622331307464548	2.361482238691541	1.0900330028384975e-4	0.0013596894230174397
	GO:0002755	MyD88-dependent toll-like receptor signaling pathway	35	18	7.622331307464548	2.361482238691541	1.0900330028384975e-4	0.0013596894230174397
	GO:0051047	positive regulation of secretion	335	102	72.95659965716067	1.3980914746482258	1.1110285233661976e-4	0.0013838674582770257
	GO:0045620	negative regulation of lymphocyte differentiation	38	19	8.27567399096151	2.295885509838998	1.1521410961257139e-4	0.0014329963604276634
	GO:0070228	regulation of lymphocyte apoptotic process	50	23	10.889044724949354	2.112214669051878	1.1773007846904715e-4	0.0014621700917820009
	GO:0002719	negative regulation of cytokine production involved in immune response	19	12	4.137836995480755	2.90006590716505	1.1864240420367267e-4	0.0014634120299304874
	GO:0045624	positive regulation of T-helper cell differentiation	19	12	4.137836995480755	2.90006590716505	1.1864240420367267e-4	0.0014634120299304874
	GO:0045061	thymic T cell selection	19	12	4.137836995480755	2.90006590716505	1.1864240420367267e-4	0.0014634120299304874
	GO:0036037	CD8-positive, alpha-beta T cell activation	19	12	4.137836995480755	2.90006590716505	1.1864240420367267e-4	0.0014634120299304874
	GO:0032613	interleukin-10 production	41	20	8.92901667445847	2.2398883022819494	1.1885320261728616e-4	0.0014634120299304874
	GO:1905517	macrophage migration	41	20	8.92901667445847	2.2398883022819494	1.1885320261728616e-4	0.0014634120299304874
	GO:0070231	T cell apoptotic process	44	21	9.582359357955431	2.191527077573589	1.2024900713902831e-4	0.0014784770476606603
	GO:0007093	mitotic cell cycle checkpoint	148	52	32.231572385850086	1.6133249528598366	1.2450567384370004e-4	0.0015286233089079166
	GO:1905153	regulation of membrane invagination	12	9	2.613370733987845	3.4438282647584972	1.2518370750513874e-4	0.0015303797404688044
	GO:0070486	leukocyte aggregation	12	9	2.613370733987845	3.4438282647584972	1.2518370750513874e-4	0.0015303797404688044
	GO:0098581	detection of external biotic stimulus	12	9	2.613370733987845	3.4438282647584972	1.2518370750513874e-4	0.0015303797404688044
	GO:0006897	endocytosis	603	169	131.3218793828892	1.2869142658799029	1.267195236276386e-4	0.0015469515672438044
	GO:0009719	response to endogenous stimulus	1355	349	295.0931120461275	1.1826775541458454	1.2787756273358042e-4	0.0015588710843460044
	GO:0014070	response to organic cyclic compound	767	209	167.0379460807231	1.2512127028848776	1.287974155608218e-4	0.0015678573338198194
	GO:0001656	metanephros development	79	32	17.204690665419978	1.8599578813885556	1.292414108443607e-4	0.0015710336938616197
	GO:0000079	regulation of cyclin-dependent protein serine/threonine kinase activity	89	35	19.382499610409848	1.8057526481879762	1.2953821818784128e-4	0.0015724144108741922
	GO:0042554	superoxide anion generation	27	15	5.880084151472651	2.5509838998211087	1.3200698541471212e-4	0.0015978617049775168
	GO:0060536	cartilage morphogenesis	27	15	5.880084151472651	2.5509838998211087	1.3200698541471212e-4	0.0015978617049775168
	GO:0038093	Fc receptor signaling pathway	120	44	26.13370733987845	1.683649373881932	1.3328279504043472e-4	0.0016110323197704376
	GO:0042493	response to drug	838	226	182.50038959015117	1.2383535208200802	1.3566782220897355e-4	0.0016375545009808875
	GO:0071229	cellular response to acid chemical	174	59	37.89387564282375	1.5569798285115044	1.410280155742516e-4	0.001699862963003128
	GO:0060100	positive regulation of phagocytosis, engulfment	10	8	2.177808944989871	3.6734168157423968	1.4718177837647062e-4	0.0017641257290878086
	GO:1905155	positive regulation of membrane invagination	10	8	2.177808944989871	3.6734168157423968	1.4718177837647062e-4	0.0017641257290878086
	GO:0031953	negative regulation of protein autophosphorylation	10	8	2.177808944989871	3.6734168157423968	1.4718177837647062e-4	0.0017641257290878086
	GO:0032740	positive regulation of interleukin-17 production	10	8	2.177808944989871	3.6734168157423968	1.4718177837647062e-4	0.0017641257290878086
	GO:0070555	response to interleukin-1	124	45	27.004830917874397	1.6663685152057244	1.4842608420095882e-4	0.0017765587930441123
	GO:0016045	detection of bacterium	8	7	1.7422471559918966	4.017799642218247	1.49644082835243e-4	0.0017836743317945214
	GO:0002579	positive regulation of antigen processing and presentation	8	7	1.7422471559918966	4.017799642218247	1.49644082835243e-4	0.0017836743317945214
	GO:0002604	regulation of dendritic cell antigen processing and presentation	8	7	1.7422471559918966	4.017799642218247	1.49644082835243e-4	0.0017836743317945214
	GO:0032743	positive regulation of interleukin-2 production	30	16	6.533426834969612	2.4489445438282647	1.5065909465916683e-4	0.0017858513126587981
	GO:0010573	vascular endothelial growth factor production	30	16	6.533426834969612	2.4489445438282647	1.5065909465916683e-4	0.0017858513126587981
	GO:0045622	regulation of T-helper cell differentiation	30	16	6.533426834969612	2.4489445438282647	1.5065909465916683e-4	0.0017858513126587981
	GO:0050691	regulation of defense response to virus by host	30	16	6.533426834969612	2.4489445438282647	1.5065909465916683e-4	0.0017858513126587981
	GO:0002761	regulation of myeloid leukocyte differentiation	93	36	20.253623188405797	1.7774597495527729	1.5233724813368266e-4	0.0018013840209762581
	GO:0045639	positive regulation of myeloid cell differentiation	73	30	15.898005298426057	1.8870291861690396	1.52599182387525e-4	0.0018013840209762581
	GO:0048145	regulation of fibroblast proliferation	73	30	15.898005298426057	1.8870291861690396	1.52599182387525e-4	0.0018013840209762581
	GO:0044843	cell cycle G1/S phase transition	223	72	48.565139473274115	1.4825449032144205	1.6108240937318108e-4	0.00188917323363832
	GO:0002825	regulation of T-helper 1 type immune response	22	13	4.7911796789777155	2.713319238900634	1.6113665894001983e-4	0.00188917323363832
	GO:0003418	growth plate cartilage chondrocyte differentiation	22	13	4.7911796789777155	2.713319238900634	1.6113665894001983e-4	0.00188917323363832
	GO:0002479	antigen processing and presentation of exogenous peptide antigen via MHC class I, TAP-dependent	22	13	4.7911796789777155	2.713319238900634	1.6113665894001983e-4	0.00188917323363832
	GO:0032753	positive regulation of interleukin-4 production	22	13	4.7911796789777155	2.713319238900634	1.6113665894001983e-4	0.00188917323363832
	GO:0097435	supramolecular fiber organization	557	157	121.3039582359358	1.2942693897476578	1.6227097119514422e-4	0.0018998765004048129
	GO:0022617	extracellular matrix disassembly	54	24	11.760168302945303	2.040787119856887	1.6389293564766927e-4	0.0019162522802837843
	GO:0002820	negative regulation of adaptive immune response	33	17	7.186769518466574	2.3654577980159375	1.6454579546432146e-4	0.0019186576313516396
	GO:0050706	regulation of interleukin-1 beta secretion	33	17	7.186769518466574	2.3654577980159375	1.6454579546432146e-4	0.0019186576313516396
	GO:0002064	epithelial cell development	175	59	38.11165653732274	1.5480828009200103	1.6828985849348665e-4	0.0019596520564329747
	GO:0002438	acute inflammatory response to antigenic stimulus	17	11	3.7022752064827804	2.9711459539092915	1.6930130623615813e-4	0.0019634375812414987
	GO:0006925	inflammatory cell apoptotic process	17	11	3.7022752064827804	2.9711459539092915	1.6930130623615813e-4	0.0019634375812414987
	GO:0002726	positive regulation of T cell cytokine production	17	11	3.7022752064827804	2.9711459539092915	1.6930130623615813e-4	0.0019634375812414987
	GO:0007169	transmembrane receptor protein tyrosine kinase signaling pathway	594	166	129.36185133239832	1.2832222041524368	1.6963276852099973e-4	0.0019643919574014465
	GO:0007369	gastrulation	146	51	31.796010596852113	1.6039748082436835	1.6984139272802068e-4	0.0019643919574014465
	GO:0071900	regulation of protein serine/threonine kinase activity	453	131	98.65474520804115	1.3278631425558884	1.7117939557076411e-4	0.0019772026551659458
	GO:0050854	regulation of antigen receptor-mediated signaling pathway	48	22	10.45348293595138	2.1045617173524147	1.759711447790746e-4	0.00202981769421239
	GO:0009435	NAD biosynthetic process	42	20	9.146797568957457	2.1865576284180936	1.807636102888477e-4	0.002082299736240122
	GO:0042770	signal transduction in response to DNA damage	118	43	25.698145550880476	1.6732724902216427	1.8536366070920351e-4	0.002126725850543295
	GO:0001889	liver development	118	43	25.698145550880476	1.6732724902216427	1.8536366070920351e-4	0.002126725850543295
	GO:0055123	digestive system development	118	43	25.698145550880476	1.6732724902216427	1.8536366070920351e-4	0.002126725850543295
	GO:0014812	muscle cell migration	77	31	16.769128876422005	1.848635085844388	1.868244737502911e-4	0.0021349236134820216
	GO:2000379	positive regulation of reactive oxygen species metabolic process	77	31	16.769128876422005	1.848635085844388	1.868244737502911e-4	0.0021349236134820216
	GO:0030316	osteoclast differentiation	77	31	16.769128876422005	1.848635085844388	1.868244737502911e-4	0.0021349236134820216
	GO:0014909	smooth muscle cell migration	64	27	13.937977247935173	1.9371533989266547	1.9148255048384577e-4	0.0021794472788492897
	GO:0070227	lymphocyte apoptotic process	64	27	13.937977247935173	1.9371533989266547	1.9148255048384577e-4	0.0021794472788492897
	GO:0032642	regulation of chemokine production	64	27	13.937977247935173	1.9371533989266547	1.9148255048384577e-4	0.0021794472788492897
	GO:0044403	symbiont process	690	189	150.2688172043011	1.2577459749552773	2.0040326313619516e-4	0.0022779613301123535
	GO:0042476	odontogenesis	101	38	21.995870344397694	1.7275970173045927	2.0264282300130887e-4	0.002300371305551895
	GO:0048144	fibroblast proliferation	74	30	16.115786192925043	1.8615287917613499	2.0376560595369853e-4	0.0023070137602831673
	GO:0071158	positive regulation of cell cycle arrest	74	30	16.115786192925043	1.8615287917613499	2.0376560595369853e-4	0.0023070137602831673
	GO:0097237	cellular response to toxic substance	191	63	41.59615084930653	1.5145632159147318	2.0785152901003912e-4	0.0023501736784771487
	GO:0032880	regulation of protein localization	823	221	179.23367617266638	1.2330272118454886	2.1104755169010225e-4	0.0023831711692163917
	GO:1903510	mucopolysaccharide metabolic process	98	37	21.342527660900732	1.73362783396006	2.2515278883306067e-4	0.0025391080601384055
	GO:0060485	mesenchyme development	229	73	49.87182484026804	1.4637523337838154	2.2545196844259152e-4	0.002539145397866562
	GO:0071347	cellular response to interleukin-1	105	39	22.866993922393643	1.7055149501661129	2.298611671514017e-4	0.002585410925941454
	GO:0098771	inorganic ion homeostasis	573	160	124.78845254791959	1.2821699182346935	2.3098158629819565e-4	0.0025912870004633423
	GO:0010324	membrane invagination	55	24	11.977949197444289	2.0036818994958527	2.3128942465100444e-4	0.0025912870004633423
	GO:0034121	regulation of toll-like receptor signaling pathway	55	24	11.977949197444289	2.0036818994958527	2.3128942465100444e-4	0.0025912870004633423
	GO:0140014	mitotic nuclear division	252	79	54.880785413744746	1.4394837720419114	2.3206766387473543e-4	0.002596616286014315
	GO:0010818	T cell chemotaxis	20	12	4.355617889979742	2.7550626118067973	2.3783104023089585e-4	0.0026510538421859456
	GO:0031342	negative regulation of cell killing	15	10	3.266713417484806	3.061180679785331	2.3816855189062736e-4	0.0026510538421859456
	GO:0042226	interleukin-6 biosynthetic process	15	10	3.266713417484806	3.061180679785331	2.3816855189062736e-4	0.0026510538421859456
	GO:0040037	negative regulation of fibroblast growth factor receptor signaling pathway	15	10	3.266713417484806	3.061180679785331	2.3816855189062736e-4	0.0026510538421859456
	GO:0060135	maternal process involved in female pregnancy	52	23	11.324606513947328	2.0309756433191137	2.4342332870208594e-4	0.002706034983058681
	GO:0048285	organelle fission	373	110	81.23227364812217	1.3541415875725995	2.467097999576673e-4	0.002739021349594697
	GO:0035265	organ growth	148	51	32.231572385850086	1.5822994729971473	2.486221356188256e-4	0.0027504899784671966
	GO:0002823	negative regulation of adaptive immune response based on somatic recombination of immune receptors built from immunoglobulin superfamily domains	31	16	6.751207729468599	2.3699463327370305	2.487042907586279e-4	0.0027504899784671966
	GO:0043368	positive T cell selection	31	16	6.751207729468599	2.3699463327370305	2.487042907586279e-4	0.0027504899784671966
	GO:0045453	bone resorption	49	22	10.671263830450366	2.061611478222774	2.542322820008325e-4	0.0028080070066037895
	GO:0003013	circulatory system process	401	117	87.33013869409382	1.3397436640955749	2.546062543615779e-4	0.0028085229754897965
	GO:0043491	protein kinase B signaling	196	64	42.685055321801464	1.4993538023438355	2.5563838460640476e-4	0.002812963211655591
	GO:0010811	positive regulation of cell-substrate adhesion	102	38	22.21365123889668	1.7106597916447437	2.560482800090247e-4	0.002812963211655591
	GO:0019079	viral genome replication	102	38	22.21365123889668	1.7106597916447437	2.560482800090247e-4	0.002812963211655591
	GO:0000082	G1/S transition of mitotic cell cycle	211	68	45.95176873928627	1.4798124613180272	2.563198824883095e-4	0.002812963211655591
	GO:0035821	modification of morphology or physiology of other organism	109	40	23.738117500389592	1.6850535852029342	2.582554668497661e-4	0.0028305854616918168
	GO:0007059	chromosome segregation	249	78	54.22744273024778	1.4383861025497338	2.6015964586034723e-4	0.0028478189805784438
	GO:0001649	osteoblast differentiation	185	61	40.28946548231261	1.5140434172992312	2.6259894003344275e-4	0.0028653964675153694
	GO:0032570	response to progesterone	34	17	7.404550412965561	2.295885509838998	2.62688249676013e-4	0.0028653964675153694
	GO:0032615	interleukin-12 production	46	21	10.017921146953405	2.0962432915921285	2.631009573994536e-4	0.0028653964675153694
	GO:0060760	positive regulation of response to cytokine stimulus	46	21	10.017921146953405	2.0962432915921285	2.631009573994536e-4	0.0028653964675153694
	GO:0001894	tissue homeostasis	174	58	37.89387564282375	1.5305903398926655	2.671277347404688e-4	0.002905564283324085
	GO:0001961	positive regulation of cytokine-mediated signaling pathway	40	19	8.711235779959484	2.181091234347048	2.719462352094304e-4	0.0029542311273004196
	GO:0033077	T cell differentiation in thymus	62	26	13.502415458937199	1.9255813953488372	2.80609633913409e-4	0.0030444903644056584
	GO:1901988	negative regulation of cell cycle phase transition	167	56	36.36940938133084	1.5397555515087893	2.844585636918584e-4	0.0030823527697014254
	GO:0010648	negative regulation of cell communication	1130	293	246.0924107838554	1.190609653774914	2.881364174300849e-4	0.0031182682653026336
	GO:0045859	regulation of protein kinase activity	674	184	146.78432289231728	1.2535398629388002	2.9232990513139434e-4	0.003159666556470562
	GO:0045954	positive regulation of natural killer cell mediated cytotoxicity	23	13	5.008960573476703	2.5953488372093023	2.9687075640261185e-4	0.0031926626960491413
	GO:0060706	cell differentiation involved in embryonic placenta development	23	13	5.008960573476703	2.5953488372093023	2.9687075640261185e-4	0.0031926626960491413
	GO:2000515	negative regulation of CD4-positive, alpha-beta T cell activation	23	13	5.008960573476703	2.5953488372093023	2.9687075640261185e-4	0.0031926626960491413
	GO:0072202	cell differentiation involved in metanephros development	23	13	5.008960573476703	2.5953488372093023	2.9687075640261185e-4	0.0031926626960491413
	GO:0060562	epithelial tube morphogenesis	285	87	62.067554932211316	1.401698521796441	3.1285777815559523e-4	0.0033603822930304357
	GO:0001776	leukocyte homeostasis	79	31	17.204690665419978	1.8018341975951633	3.216233434377713e-4	0.0034424996144150712
	GO:0006919	activation of cysteine-type endopeptidase activity involved in apoptotic process	79	31	17.204690665419978	1.8018341975951633	3.216233434377713e-4	0.0034424996144150712
	GO:0007498	mesoderm development	103	38	22.43143213339567	1.694051444153047	3.21706442642844e-4	0.0034424996144150712
	GO:0023057	negative regulation of signaling	1132	293	246.52797257285337	1.18850610314987	3.2692007322654426e-4	0.003486983549056255
	GO:2001185	regulation of CD8-positive, alpha-beta T cell activation	13	9	2.831151628486832	3.1789183982386127	3.2789509719044485e-4	0.003486983549056255
	GO:0001771	immunological synapse formation	13	9	2.831151628486832	3.1789183982386127	3.2789509719044485e-4	0.003486983549056255
	GO:0070669	response to interleukin-2	13	9	2.831151628486832	3.1789183982386127	3.2789509719044485e-4	0.003486983549056255
	GO:0072182	regulation of nephron tubule epithelial cell differentiation	13	9	2.831151628486832	3.1789183982386127	3.2789509719044485e-4	0.003486983549056255
	GO:0097190	apoptotic signaling pathway	520	146	113.24606513947327	1.2892280170634374	3.289757753253131e-4	0.0034941461681210853
	GO:0070848	response to growth factor	606	167	131.97522206638618	1.2653890433766093	3.4074490176216887e-4	0.0036146758305598678
	GO:0030101	natural killer cell activation	53	23	11.542387408446315	1.9926553481621494	3.4227156996258223e-4	0.0036263884116282475
	GO:0002675	positive regulation of acute inflammatory response	26	14	5.662303256973664	2.472492087518921	3.432427574825425e-4	0.003632194013212306
	GO:1903532	positive regulation of secretion by cell	313	94	68.16541997818295	1.3789983253985036	3.440384764603621e-4	0.003636130794313827
	GO:0061008	hepaticobiliary system development	121	43	26.351488234377435	1.6317863954227592	3.489751842741251e-4	0.0036683013842306596
	GO:0032928	regulation of superoxide anion generation	18	11	3.9200561009817676	2.8060822898032196	3.4964699747153105e-4	0.0036683013842306596
	GO:0002374	cytokine secretion involved in immune response	18	11	3.9200561009817676	2.8060822898032196	3.4964699747153105e-4	0.0036683013842306596
	GO:0030194	positive regulation of blood coagulation	18	11	3.9200561009817676	2.8060822898032196	3.4964699747153105e-4	0.0036683013842306596
	GO:1900048	positive regulation of hemostasis	18	11	3.9200561009817676	2.8060822898032196	3.4964699747153105e-4	0.0036683013842306596
	GO:0003422	growth plate cartilage morphogenesis	18	11	3.9200561009817676	2.8060822898032196	3.4964699747153105e-4	0.0036683013842306596
	GO:1904029	regulation of cyclin-dependent protein kinase activity	93	35	20.253623188405797	1.7280858676207513	3.5288406963007724e-4	0.0036932330311772233
	GO:0002504	antigen processing and presentation of peptide or polysaccharide antigen via MHC class II	93	35	20.253623188405797	1.7280858676207513	3.5288406963007724e-4	0.0036932330311772233
	GO:0071495	cellular response to endogenous stimulus	1146	296	249.57690509583918	1.1860071743670915	3.537709780940812e-4	0.0036980055225376432
	GO:0140013	meiotic nuclear division	114	41	24.827021972884527	1.6514264193578758	3.560587319458852e-4	0.0037173917731868453
	GO:0045893	positive regulation of transcription, DNA-templated	1291	330	281.1551347981923	1.1737292304366682	3.566637677807627e-4	0.003719184028061368
	GO:0071363	cellular response to growth factor stimulus	582	161	126.74848059841048	1.2702321892923667	3.573994996806107e-4	0.003722333138663836
	GO:0061061	muscle structure development	525	147	114.33496961196822	1.2856958855098388	3.58816080185953e-4	0.0037325570910979986
	GO:0016032	viral process	648	177	141.12201963534363	1.2542337507453785	3.6842881723764265e-4	0.0038279129655368633
	GO:0010574	regulation of vascular endothelial growth factor production	29	15	6.315645940470625	2.3750539756955154	3.764451901372423e-4	0.003897047794641512
	GO:0043304	regulation of mast cell degranulation	29	15	6.315645940470625	2.3750539756955154	3.764451901372423e-4	0.003897047794641512
	GO:0030212	hyaluronan metabolic process	29	15	6.315645940470625	2.3750539756955154	3.764451901372423e-4	0.003897047794641512
	GO:0010038	response to metal ion	306	92	66.64095371669005	1.3805324634326002	3.7959978001289585e-4	0.003924970255506833
	GO:0016310	phosphorylation	1910	473	415.9615084930653	1.137124446234394	3.9200696050900596e-4	0.00404837994595462
	GO:0097191	extrinsic apoptotic signaling pathway	195	63	42.46727442730248	1.4834952525113527	3.932240916737495e-4	0.004053992131634223
	GO:0002381	immunoglobulin production involved in immunoglobulin mediated immune response	44	20	9.582359357955431	2.0871686453081804	3.934951579644963e-4	0.004053992131634223
	GO:0050856	regulation of T cell receptor signaling pathway	32	16	6.9689886239675864	2.2958855098389983	3.9743386789270474e-4	0.004089661216133324
	GO:0032479	regulation of type I interferon production	104	38	22.649213027894657	1.6777624879592679	4.019830223033205e-4	0.0041315189190504155
	GO:0002437	inflammatory response to antigenic stimulus	35	17	7.622331307464548	2.2302887809864553	4.0783514632414253e-4	0.004176660173930539
	GO:0061900	glial cell activation	35	17	7.622331307464548	2.2302887809864553	4.0783514632414253e-4	0.004176660173930539
	GO:0090184	positive regulation of kidney development	35	17	7.622331307464548	2.2302887809864553	4.0783514632414253e-4	0.004176660173930539
	GO:2000242	negative regulation of reproductive process	38	18	8.27567399096151	2.1750494303737873	4.094822926041797e-4	0.004183544089439369
	GO:0051445	regulation of meiotic cell cycle	38	18	8.27567399096151	2.1750494303737873	4.094822926041797e-4	0.004183544089439369
	GO:2001237	negative regulation of extrinsic apoptotic signaling pathway	87	33	18.946937821411876	1.7417062488433779	4.357402537502608e-4	0.004418174491007921
	GO:0043301	negative regulation of leukocyte degranulation	11	8	2.3955898394888577	3.3394698324930885	4.3605147912884057e-4	0.004418174491007921
	GO:0062042	regulation of cardiac epithelial to mesenchymal transition	11	8	2.3955898394888577	3.3394698324930885	4.3605147912884057e-4	0.004418174491007921
	GO:0045060	negative thymic T cell selection	11	8	2.3955898394888577	3.3394698324930885	4.3605147912884057e-4	0.004418174491007921
	GO:0002716	negative regulation of natural killer cell mediated immunity	11	8	2.3955898394888577	3.3394698324930885	4.3605147912884057e-4	0.004418174491007921
	GO:0070208	protein heterotrimerization	11	8	2.3955898394888577	3.3394698324930885	4.3605147912884057e-4	0.004418174491007921
	GO:0038110	interleukin-2-mediated signaling pathway	11	8	2.3955898394888577	3.3394698324930885	4.3605147912884057e-4	0.004418174491007921
	GO:0055080	cation homeostasis	564	156	122.82842449742871	1.2700643245917862	4.4175663931877995e-4	0.004470702215370012
	GO:0019674	NAD metabolic process	57	24	12.413510986442263	1.9333772714433668	4.4257228240773827e-4	0.004473681186835348
	GO:0051897	positive regulation of protein kinase B signaling	133	46	28.96485896836528	1.5881313301141942	4.4495614850992293e-4	0.004484099479355704
	GO:0050901	leukocyte tethering or rolling	21	12	4.573398784478728	2.6238691541017123	4.451704446994942e-4	0.004484099479355704
	GO:0045830	positive regulation of isotype switching	21	12	4.573398784478728	2.6238691541017123	4.451704446994942e-4	0.004484099479355704
	GO:0071156	regulation of cell cycle arrest	94	35	20.471404082904787	1.7097019754120197	4.460811604145576e-4	0.004488005297394764
	GO:0001101	response to acid chemical	284	86	61.84977403771233	1.390465872156013	4.50058381494145e-4	0.004522717833703457
	GO:1901991	negative regulation of mitotic cell cycle phase transition	155	52	33.756038647343	1.5404651162790697	4.5468449314611803e-4	0.004563862362783609
	GO:0072006	nephron development	126	44	27.440392706872373	1.6034755941732683	4.633518387463509e-4	0.004645426962758392
	GO:0051051	negative regulation of transport	387	112	84.281206171108	1.3288846361858802	4.7743102898401e-4	0.004780995438437309
	GO:2001188	regulation of T cell activation via T cell receptor contact with antigen bound to MHC molecule on antigen presenting cell	5	5	1.0889044724949355	4.591771019677996	4.885203489330969e-4	0.004874978644818416
	GO:0002580	regulation of antigen processing and presentation of peptide or polysaccharide antigen via MHC class II	5	5	1.0889044724949355	4.591771019677996	4.885203489330969e-4	0.004874978644818416
	GO:0018057	peptidyl-lysine oxidation	5	5	1.0889044724949355	4.591771019677996	4.885203489330969e-4	0.004874978644818416
	GO:0045137	development of primary sexual characteristics	174	57	37.89387564282375	1.5042008512738263	4.936786383591407e-4	0.004920731793726069
	GO:0030216	keratinocyte differentiation	105	38	22.866993922393643	1.661783797597751	4.996043729864619e-4	0.004968255769374062
	GO:0032606	type I interferon production	105	38	22.866993922393643	1.661783797597751	4.996043729864619e-4	0.004968255769374062
	GO:0070527	platelet aggregation	51	22	11.10682561944834	1.9807639692728611	5.062901668513309e-4	0.005005739875481707
	GO:0006977	DNA damage response, signal transduction by p53 class mediator resulting in cell cycle arrest	51	22	11.10682561944834	1.9807639692728611	5.062901668513309e-4	0.005005739875481707
	GO:0002562	somatic diversification of immune receptors via germline recombination within a single locus	51	22	11.10682561944834	1.9807639692728611	5.062901668513309e-4	0.005005739875481707
	GO:0016444	somatic cell DNA recombination	51	22	11.10682561944834	1.9807639692728611	5.062901668513309e-4	0.005005739875481707
	GO:0045132	meiotic chromosome segregation	51	22	11.10682561944834	1.9807639692728611	5.062901668513309e-4	0.005005739875481707
	GO:0038094	Fc-gamma receptor signaling pathway	74	29	16.115786192925043	1.7994778320359714	5.078085228192863e-4	0.005009210049235765
	GO:0043154	negative regulation of cysteine-type endopeptidase activity involved in apoptotic process	74	29	16.115786192925043	1.7994778320359714	5.078085228192863e-4	0.005009210049235765
	GO:0010575	positive regulation of vascular endothelial growth factor production	24	13	5.22674146797569	2.4872093023255815	5.190475580106879e-4	0.005096643184036297
	GO:0045730	respiratory burst	24	13	5.22674146797569	2.4872093023255815	5.190475580106879e-4	0.005096643184036297
	GO:0034080	CENP-A containing nucleosome assembly	24	13	5.22674146797569	2.4872093023255815	5.190475580106879e-4	0.005096643184036297
	GO:0061641	CENP-A containing chromatin organization	24	13	5.22674146797569	2.4872093023255815	5.190475580106879e-4	0.005096643184036297
	GO:0008015	blood circulation	392	113	85.37011064360293	1.3236482786316675	5.303723695724294e-4	0.00519595396766049
	GO:0072507	divalent inorganic cation homeostasis	392	113	85.37011064360293	1.3236482786316675	5.303723695724294e-4	0.00519595396766049
	GO:0061005	cell differentiation involved in kidney development	48	21	10.45348293595138	2.0088998211091234	5.366946128824157e-4	0.00523469608645894
	GO:0008217	regulation of blood pressure	134	46	29.182639862864267	1.5762796037700584	5.367667858405811e-4	0.00523469608645894
	GO:0048754	branching morphogenesis of an epithelial tube	134	46	29.182639862864267	1.5762796037700584	5.367667858405811e-4	0.00523469608645894
	GO:0008360	regulation of cell shape	134	46	29.182639862864267	1.5762796037700584	5.367667858405811e-4	0.00523469608645894
	GO:0007204	positive regulation of cytosolic calcium ion concentration	239	74	52.04963378525791	1.4217198973061578	5.39752696697704e-4	0.005257840684517248
	GO:1902563	regulation of neutrophil activation	9	7	1.9600280504908838	3.5713774597495522	5.4579709858249e-4	0.005292690056536643
	GO:0002524	hypersensitivity	9	7	1.9600280504908838	3.5713774597495522	5.4579709858249e-4	0.005292690056536643
	GO:0098543	detection of other organism	9	7	1.9600280504908838	3.5713774597495522	5.4579709858249e-4	0.005292690056536643
	GO:0032490	detection of molecule of bacterial origin	9	7	1.9600280504908838	3.5713774597495522	5.4579709858249e-4	0.005292690056536643
	GO:0048609	multicellular organismal reproductive process	587	161	127.83738507090541	1.259412494323948	5.474772846139064e-4	0.0053029910344882004
	GO:0010628	positive regulation of gene expression	1635	408	356.0717625058439	1.1458364379379953	5.618719295736874e-4	0.005436285117927153
	GO:0032655	regulation of interleukin-12 production	45	20	9.800140252454419	2.040787119856887	5.646638960735695e-4	0.0054510073746944585
	GO:2000107	negative regulation of leukocyte apoptotic process	45	20	9.800140252454419	2.040787119856887	5.646638960735695e-4	0.0054510073746944585
	GO:0071478	cellular response to radiation	160	53	34.844943119837936	1.5210241502683362	5.683779049662219e-4	0.005472606534053343
	GO:0007088	regulation of mitotic nuclear division	160	53	34.844943119837936	1.5210241502683362	5.683779049662219e-4	0.005472606534053343
	GO:0003176	aortic valve development	27	14	5.880084151472651	2.3809183064997015	5.707274350941205e-4	0.005472606534053343
	GO:0002701	negative regulation of production of molecular mediator of immune response	27	14	5.880084151472651	2.3809183064997015	5.707274350941205e-4	0.005472606534053343
	GO:0050716	positive regulation of interleukin-1 secretion	27	14	5.880084151472651	2.3809183064997015	5.707274350941205e-4	0.005472606534053343
	GO:0031055	chromatin remodeling at centromere	27	14	5.880084151472651	2.3809183064997015	5.707274350941205e-4	0.005472606534053343
	GO:0051604	protein maturation	251	77	54.66300451924575	1.4086309502597838	5.723556715848677e-4	0.005482094166898811
	GO:0050801	ion homeostasis	629	171	136.98418263986287	1.2483193074164347	5.865694007272104e-4	0.005611971680090212
	GO:0014910	regulation of smooth muscle cell migration	58	24	12.63129188094125	1.9000431805564124	6.0085848345659e-4	0.005735892664098393
	GO:0050688	regulation of defense response to virus	58	24	12.63129188094125	1.9000431805564124	6.0085848345659e-4	0.005735892664098393
	GO:0033006	regulation of mast cell activation involved in immune response	30	15	6.533426834969612	2.2958855098389983	6.022312856153178e-4	0.005742609881278509
	GO:0051091	positive regulation of DNA-binding transcription factor activity	236	73	51.39629110176095	1.420335951002092	6.045991677479101e-4	0.005744427355064994
	GO:0032493	response to bacterial lipoprotein	7	6	1.5244662614929094	3.9358037311525687	6.050993158912554e-4	0.005744427355064994
	GO:0072257	metanephric nephron tubule epithelial cell differentiation	7	6	1.5244662614929094	3.9358037311525687	6.050993158912554e-4	0.005744427355064994
	GO:0072307	regulation of metanephric nephron tubule epithelial cell differentiation	7	6	1.5244662614929094	3.9358037311525687	6.050993158912554e-4	0.005744427355064994
	GO:0007566	embryo implantation	39	18	8.493454885460496	2.1192789321590753	6.069729989895967e-4	0.0057494947873385415
	GO:0032653	regulation of interleukin-10 production	39	18	8.493454885460496	2.1192789321590753	6.069729989895967e-4	0.0057494947873385415
	GO:1903508	positive regulation of nucleic acid-templated transcription	1369	346	298.1420445691133	1.1605206521611298	6.085871247832886e-4	0.005753371635718416
	GO:1903047	mitotic cell cycle process	704	189	153.3177497272869	1.2327339811351439	6.087230768156981e-4	0.005753371635718416
	GO:0044770	cell cycle phase transition	474	133	103.22814399251988	1.2884083240868638	6.125744351410667e-4	0.005783403522970995
	GO:0072210	metanephric nephron development	36	17	7.840112201963535	2.1683363148479424	6.171775571042204e-4	0.0058204591154598015
	GO:0008406	gonad development	168	55	36.587190275829826	1.5032583695374393	6.241797468933274e-4	0.005880033576112553
	GO:0002495	antigen processing and presentation of peptide antigen via MHC class II	92	34	20.03584229390681	1.6969588550983898	6.257243756102593e-4	0.005888121262595663
	GO:1902680	positive regulation of RNA biosynthetic process	1370	346	298.3598254636123	1.1596735567945888	6.427595268896358e-4	0.00604179875111375
	GO:0031214	biomineral tissue development	117	41	25.48036465638149	1.6090821521948533	6.563346891277355e-4	0.006162652409293464
	GO:0071677	positive regulation of mononuclear cell migration	19	11	4.137836995480755	2.658393748234629	6.672783132148918e-4	0.0062449100152783005
	GO:0031579	membrane raft organization	19	11	4.137836995480755	2.658393748234629	6.672783132148918e-4	0.0062449100152783005
	GO:0050820	positive regulation of coagulation	19	11	4.137836995480755	2.658393748234629	6.672783132148918e-4	0.0062449100152783005
	GO:0000075	cell cycle checkpoint	191	61	41.59615084930653	1.4664818439809306	6.725825543503205e-4	0.006284910382220737
	GO:0043627	response to estrogen	65	26	14.15575814243416	1.8367084078711986	6.744817597326147e-4	0.006284910382220737
	GO:0072401	signal transduction involved in DNA integrity checkpoint	65	26	14.15575814243416	1.8367084078711986	6.744817597326147e-4	0.006284910382220737
	GO:0072422	signal transduction involved in DNA damage checkpoint	65	26	14.15575814243416	1.8367084078711986	6.744817597326147e-4	0.006284910382220737
	GO:0048565	digestive tract development	110	39	23.955898394888578	1.6279915433403804	6.771320027201266e-4	0.006302762307314671
	GO:0051092	positive regulation of NF-kappaB transcription factor activity	139	47	30.271544335359202	1.5526132224810492	6.865797529018725e-4	0.00638377837421871
	GO:0006023	aminoglycan biosynthetic process	103	37	22.43143213339567	1.6494711429911246	6.922652300456189e-4	0.006429675545726733
	GO:0072431	signal transduction involved in mitotic G1 DNA damage checkpoint	52	22	11.324606513947328	1.9426723544791522	6.990591814939329e-4	0.006478753666934052
	GO:1902400	intracellular signal transduction involved in G1 DNA damage checkpoint	52	22	11.324606513947328	1.9426723544791522	6.990591814939329e-4	0.006478753666934052
	GO:0002433	immune response-regulating cell surface receptor signaling pathway involved in phagocytosis	72	28	15.68022440392707	1.7856887298747761	7.27396481934317e-4	0.006726849793060677
	GO:0038096	Fc-gamma receptor signaling pathway involved in phagocytosis	72	28	15.68022440392707	1.7856887298747761	7.27396481934317e-4	0.006726849793060677
	GO:0098813	nuclear chromosome segregation	203	64	44.209521583294375	1.4476519470905997	7.370073297530144e-4	0.006795998282740255
	GO:0045682	regulation of epidermis development	62	25	13.502415458937199	1.851520572450805	7.383869316096581e-4	0.006795998282740255
	GO:0032930	positive regulation of superoxide anion generation	14	9	3.048932522985819	2.9518527983644263	7.40416965085311e-4	0.006795998282740255
	GO:0031639	plasminogen activation	14	9	3.048932522985819	2.9518527983644263	7.40416965085311e-4	0.006795998282740255
	GO:0035743	CD4-positive, alpha-beta T cell cytokine production	14	9	3.048932522985819	2.9518527983644263	7.40416965085311e-4	0.006795998282740255
	GO:0045408	regulation of interleukin-6 biosynthetic process	14	9	3.048932522985819	2.9518527983644263	7.40416965085311e-4	0.006795998282740255
	GO:0002295	T-helper cell lineage commitment	14	9	3.048932522985819	2.9518527983644263	7.40416965085311e-4	0.006795998282740255
	GO:0050918	positive chemotaxis	49	21	10.671263830450366	1.9679018655762843	7.485413610435199e-4	0.006848594840592205
	GO:0034113	heterotypic cell-cell adhesion	49	21	10.671263830450366	1.9679018655762843	7.485413610435199e-4	0.006848594840592205
	GO:1902041	regulation of extrinsic apoptotic signaling pathway via death domain receptors	49	21	10.671263830450366	1.9679018655762843	7.485413610435199e-4	0.006848594840592205
	GO:0016331	morphogenesis of embryonic epithelium	136	46	29.618201651862243	1.553099021361675	7.723735970091017e-4	0.0070591163040810544
	GO:0050709	negative regulation of protein secretion	100	36	21.778089449898708	1.6530375670840787	7.757630456138864e-4	0.007082551550487631
	GO:0061437	renal system vasculature development	22	12	4.7911796789777155	2.5046023743698163	7.860109876107746e-4	0.007130598621221636
	GO:0061440	kidney vasculature development	22	12	4.7911796789777155	2.5046023743698163	7.860109876107746e-4	0.007130598621221636
	GO:0018149	peptide cross-linking	22	12	4.7911796789777155	2.5046023743698163	7.860109876107746e-4	0.007130598621221636
	GO:0046639	negative regulation of alpha-beta T cell differentiation	22	12	4.7911796789777155	2.5046023743698163	7.860109876107746e-4	0.007130598621221636
	GO:0032620	interleukin-17 production	22	12	4.7911796789777155	2.5046023743698163	7.860109876107746e-4	0.007130598621221636
	GO:0060561	apoptotic process involved in morphogenesis	22	12	4.7911796789777155	2.5046023743698163	7.860109876107746e-4	0.007130598621221636
	GO:0001667	ameboidal-type cell migration	340	99	74.04550412965561	1.3370156792591812	7.910407796215546e-4	0.007168650444257847
	GO:0032722	positive regulation of chemokine production	46	20	10.017921146953405	1.996422182468694	7.966353873614107e-4	0.007211735120607202
	GO:0032418	lysosome localization	59	24	12.849072775440238	1.8678390588520661	8.062701920321658e-4	0.00729126531930458
	GO:0043549	regulation of kinase activity	737	196	160.50451924575347	1.2211494163594128	8.090105962317296e-4	0.007308346249327056
	GO:0001890	placenta development	129	44	28.093735390369332	1.5661854640762158	8.160764639411067e-4	0.007364425040528473
	GO:0032504	multicellular organism reproduction	592	161	128.92628954340034	1.2487755644732388	8.253987862532064e-4	0.007440727293723758
	GO:0006898	receptor-mediated endocytosis	254	77	55.31634720274272	1.3919935768315186	8.401306335399372e-4	0.007565583522602037
	GO:0007584	response to nutrient	185	59	40.28946548231261	1.4644026495189286	8.486783273456977e-4	0.0076265522568385105
	GO:0048762	mesenchymal cell differentiation	185	59	40.28946548231261	1.4644026495189286	8.486783273456977e-4	0.0076265522568385105
	GO:2000406	positive regulation of T cell migration	25	13	5.444522362474677	2.387720930232558	8.668990750326788e-4	0.007757797561971271
	GO:0002717	positive regulation of natural killer cell mediated immunity	25	13	5.444522362474677	2.387720930232558	8.668990750326788e-4	0.007757797561971271
	GO:0010831	positive regulation of myotube differentiation	25	13	5.444522362474677	2.387720930232558	8.668990750326788e-4	0.007757797561971271
	GO:0050718	positive regulation of interleukin-1 beta secretion	25	13	5.444522362474677	2.387720930232558	8.668990750326788e-4	0.007757797561971271
	GO:0030282	bone mineralization	90	33	19.600280504908838	1.6836493738819318	8.755270910927315e-4	0.007826847391414397
	GO:2000351	regulation of endothelial cell apoptotic process	40	18	8.711235779959484	2.066296958855098	8.810858057187732e-4	0.007852002476301672
	GO:0035850	epithelial cell differentiation involved in kidney development	40	18	8.711235779959484	2.066296958855098	8.810858057187732e-4	0.007852002476301672
	GO:0002763	positive regulation of myeloid leukocyte differentiation	40	18	8.711235779959484	2.066296958855098	8.810858057187732e-4	0.007852002476301672
	GO:0034109	homotypic cell-cell adhesion	66	26	14.373539036933147	1.8088794926004228	8.853243698014879e-4	0.007873423566462558
	GO:0072395	signal transduction involved in cell cycle checkpoint	66	26	14.373539036933147	1.8088794926004228	8.853243698014879e-4	0.007873423566462558
	GO:0001774	microglial cell activation	28	14	6.097865045971638	2.2958855098389983	9.141811110904285e-4	0.008113239188601922
	GO:0002269	leukocyte activation involved in inflammatory response	28	14	6.097865045971638	2.2958855098389983	9.141811110904285e-4	0.008113239188601922
	GO:0006775	fat-soluble vitamin metabolic process	34	16	7.404550412965561	2.160833421024939	9.31230990624643e-4	0.008247496761135899
	GO:0034508	centromere complex assembly	34	16	7.404550412965561	2.160833421024939	9.31230990624643e-4	0.008247496761135899
	GO:0045124	regulation of bone resorption	31	15	6.751207729468599	2.221824686940966	9.336628432934369e-4	0.008252002596441066
	GO:0033280	response to vitamin D	31	15	6.751207729468599	2.221824686940966	9.336628432934369e-4	0.008252002596441066
	GO:0072413	signal transduction involved in mitotic cell cycle checkpoint	53	22	11.542387408446315	1.9060181591116212	9.522632929033215e-4	0.008390475954513659
	GO:1902402	signal transduction involved in mitotic DNA damage checkpoint	53	22	11.542387408446315	1.9060181591116212	9.522632929033215e-4	0.008390475954513659
	GO:1902403	signal transduction involved in mitotic DNA integrity checkpoint	53	22	11.542387408446315	1.9060181591116212	9.522632929033215e-4	0.008390475954513659
	GO:0009636	response to toxic substance	418	118	91.0324139005766	1.2962415797177118	9.534290327282147e-4	0.008392131239870296
	GO:0043085	positive regulation of catalytic activity	1210	307	263.5148823437744	1.1650195892902022	9.670279134663673e-4	0.008503108148942996
	GO:0055065	metal ion homeostasis	512	141	111.50381798348138	1.2645306909660106	9.900454386084778e-4	0.00869659156001838
	GO:0003071	renal system process involved in regulation of systemic arterial blood pressure	17	10	3.7022752064827804	2.701041776281174	9.99280022417226e-4	0.008697587375643644
	GO:0002544	chronic inflammatory response	17	10	3.7022752064827804	2.701041776281174	9.99280022417226e-4	0.008697587375643644
	GO:0003081	regulation of systemic arterial blood pressure by renin-angiotensin	17	10	3.7022752064827804	2.701041776281174	9.99280022417226e-4	0.008697587375643644
	GO:0045063	T-helper 1 cell differentiation	17	10	3.7022752064827804	2.701041776281174	9.99280022417226e-4	0.008697587375643644
	GO:0051383	kinetochore organization	17	10	3.7022752064827804	2.701041776281174	9.99280022417226e-4	0.008697587375643644
	GO:0003414	chondrocyte morphogenesis involved in endochondral bone morphogenesis	17	10	3.7022752064827804	2.701041776281174	9.99280022417226e-4	0.008697587375643644
	GO:0003429	growth plate cartilage chondrocyte morphogenesis	17	10	3.7022752064827804	2.701041776281174	9.99280022417226e-4	0.008697587375643644
	GO:0090171	chondrocyte morphogenesis	17	10	3.7022752064827804	2.701041776281174	9.99280022417226e-4	0.008697587375643644
	GO:2000696	regulation of epithelial cell differentiation involved in kidney development	17	10	3.7022752064827804	2.701041776281174	9.99280022417226e-4	0.008697587375643644
	GO:0045807	positive regulation of endocytosis	123	42	26.78705002337541	1.5679218115973645	0.0010328656059693797	0.008980803070343685
	GO:2001198	regulation of dendritic cell differentiation	12	8	2.613370733987845	3.061180679785331	0.0010577870223761332	0.009160371570163446
	GO:0043383	negative T cell selection	12	8	2.613370733987845	3.061180679785331	0.0010577870223761332	0.009160371570163446
	GO:0071352	cellular response to interleukin-2	12	8	2.613370733987845	3.061180679785331	0.0010577870223761332	0.009160371570163446
	GO:0036158	outer dynein arm assembly	12	8	2.613370733987845	3.061180679785331	0.0010577870223761332	0.009160371570163446
	GO:0000302	response to reactive oxygen species	198	62	43.120617110799444	1.4378272889900796	0.001069471572858527	0.009237268773311364
	GO:0010517	regulation of phospholipase activity	60	24	13.066853669939224	1.8367084078711986	0.0010698957306771728	0.009237268773311364
	GO:1904888	cranial skeletal system development	60	24	13.066853669939224	1.8367084078711986	0.0010698957306771728	0.009237268773311364
	GO:0043583	ear development	179	57	38.98278011531869	1.4621840677186915	0.0010710858519497046	0.009238250031590315
	GO:0001666	response to hypoxia	264	79	57.49415614773259	1.374052691494552	0.001100043318559174	0.009478485702685573
	GO:0014068	positive regulation of phosphatidylinositol 3-kinase signaling	67	26	14.591319931432134	1.781881291218327	0.0011511226441330846	0.009908660513490604
	GO:0051896	regulation of protein kinase B signaling	172	55	37.45831385382578	1.4682988725714523	0.0011646436766017398	0.010011896936768181
	GO:0071407	cellular response to organic cyclic compound	473	131	103.01036309802089	1.2717167094668447	0.0011654492006328843	0.010011896936768181
	GO:0061045	negative regulation of wound healing	57	23	12.413510986442263	1.8528198851332265	0.0011721620337792338	0.01004944512876462
	GO:0002200	somatic diversification of immune receptors	57	23	12.413510986442263	1.8528198851332265	0.0011721620337792338	0.01004944512876462
	GO:0072012	glomerulus vasculature development	20	11	4.355617889979742	2.525474060822898	0.0011921583135288127	0.010180201638511712
	GO:0090025	regulation of monocyte chemotaxis	20	11	4.355617889979742	2.525474060822898	0.0011921583135288127	0.010180201638511712
	GO:0006691	leukotriene metabolic process	20	11	4.355617889979742	2.525474060822898	0.0011921583135288127	0.010180201638511712
	GO:0031664	regulation of lipopolysaccharide-mediated signaling pathway	20	11	4.355617889979742	2.525474060822898	0.0011921583135288127	0.010180201638511712
	GO:0045778	positive regulation of ossification	74	28	16.115786192925043	1.7374268723105932	0.0012001259158793687	0.01023805229629895
	GO:0043542	endothelial cell migration	176	56	38.329437431821724	1.461018051715726	0.0012033714299755083	0.01025554479846059
	GO:0009913	epidermal cell differentiation	146	48	31.796010596852113	1.5096233489352315	0.0012091542358407814	0.010294604813477765
	GO:1901989	positive regulation of cell cycle phase transition	81	30	17.640252454417954	1.7006559332140725	0.0012219903382573172	0.010393578873066694
	GO:0001523	retinoid metabolic process	64	25	13.937977247935173	1.7936605545617172	0.0012725932372045223	0.010800085077643582
	GO:0046546	development of primary male sexual characteristics	106	37	23.08477481689263	1.6027879974347723	0.0012735593216703922	0.010800085077643582
	GO:0002792	negative regulation of peptide secretion	106	37	23.08477481689263	1.6027879974347723	0.0012735593216703922	0.010800085077643582
	GO:0032835	glomerulus development	54	22	11.760168302945303	1.8707215265354797	0.001280645113550527	0.010849453469388572
	GO:0000278	mitotic cell cycle	832	217	181.19370422315725	1.1976133548919774	0.0012958914445821978	0.010967791299215407
	GO:0045935	positive regulation of nucleobase-containing compound metabolic process	1587	393	345.6182795698925	1.137092634362604	0.0013049119428114597	0.011033255461288619
	GO:0072207	metanephric epithelium development	23	12	5.008960573476703	2.395706618962433	0.0013196185125652349	0.011113803802585717
	GO:0034105	positive regulation of tissue remodeling	23	12	5.008960573476703	2.395706618962433	0.0013196185125652349	0.011113803802585717
	GO:0021602	cranial nerve morphogenesis	23	12	5.008960573476703	2.395706618962433	0.0013196185125652349	0.011113803802585717
	GO:0051482	positive regulation of cytosolic calcium ion concentration involved in phospholipase C-activating G protein-coupled signaling pathway	23	12	5.008960573476703	2.395706618962433	0.0013196185125652349	0.011113803802585717
	GO:0051248	negative regulation of protein metabolic process	879	228	191.42940626460964	1.1910395818959991	0.001340995076527074	0.011282764457603284
	GO:0019722	calcium-mediated signaling	173	55	37.676094748324765	1.459811595851386	0.0013520734795566813	0.011364833106322662
	GO:0060191	regulation of lipase activity	78	29	16.98690977092099	1.7071969175725883	0.0013645976141780647	0.011458881335495255
	GO:2000404	regulation of T cell migration	35	16	7.622331307464548	2.0990953232813694	0.0013719853858250586	0.011487198615756734
	GO:1905314	semi-lunar valve development	35	16	7.622331307464548	2.0990953232813694	0.0013719853858250586	0.011487198615756734
	GO:0006949	syncytium formation	35	16	7.622331307464548	2.0990953232813694	0.0013719853858250586	0.011487198615756734
	GO:0007202	activation of phospholipase C activity	26	13	5.662303256973664	2.295885509838998	0.001390555392582593	0.01160870270344729
	GO:0032309	icosanoid secretion	26	13	5.662303256973664	2.295885509838998	0.001390555392582593	0.01160870270344729
	GO:1902742	apoptotic process involved in development	26	13	5.662303256973664	2.295885509838998	0.001390555392582593	0.01160870270344729
	GO:0070232	regulation of T cell apoptotic process	32	15	6.9689886239675864	2.1523926654740606	0.0014068060568823704	0.01173295391658358
	GO:0036293	response to decreased oxygen levels	274	81	59.67196509272246	1.3574213598318163	0.001414787854080557	0.011775867562103111
	GO:2000403	positive regulation of lymphocyte migration	29	14	6.315645940470625	2.216717043982481	0.0014160679706467505	0.011775867562103111
	GO:1905521	regulation of macrophage migration	29	14	6.315645940470625	2.216717043982481	0.0014160679706467505	0.011775867562103111
	GO:0006873	cellular ion homeostasis	504	138	109.76157082748949	1.2572706363404036	0.0014232552285635691	0.011819968872248059
	GO:0032956	regulation of actin cytoskeleton organization	278	82	60.543088670718404	1.3544072791855961	0.0014241258231070253	0.011819968872248059
	GO:0002887	negative regulation of myeloid leukocyte mediated immunity	10	7	2.177808944989871	3.214239713774597	0.0014758995123962393	0.012051541023201261
	GO:0033632	regulation of cell-cell adhesion mediated by integrin	10	7	2.177808944989871	3.214239713774597	0.0014758995123962393	0.012051541023201261
	GO:0050711	negative regulation of interleukin-1 secretion	10	7	2.177808944989871	3.214239713774597	0.0014758995123962393	0.012051541023201261
	GO:0060600	dichotomous subdivision of an epithelial terminal unit	10	7	2.177808944989871	3.214239713774597	0.0014758995123962393	0.012051541023201261
	GO:0045953	negative regulation of natural killer cell mediated cytotoxicity	10	7	2.177808944989871	3.214239713774597	0.0014758995123962393	0.012051541023201261
	GO:0042535	positive regulation of tumor necrosis factor biosynthetic process	10	7	2.177808944989871	3.214239713774597	0.0014758995123962393	0.012051541023201261
	GO:1902337	regulation of apoptotic process involved in morphogenesis	10	7	2.177808944989871	3.214239713774597	0.0014758995123962393	0.012051541023201261
	GO:1904748	regulation of apoptotic process involved in development	10	7	2.177808944989871	3.214239713774597	0.0014758995123962393	0.012051541023201261
	GO:1902969	mitotic DNA replication	10	7	2.177808944989871	3.214239713774597	0.0014758995123962393	0.012051541023201261
	GO:0032494	response to peptidoglycan	10	7	2.177808944989871	3.214239713774597	0.0014758995123962393	0.012051541023201261
	GO:0038063	collagen-activated tyrosine kinase receptor signaling pathway	10	7	2.177808944989871	3.214239713774597	0.0014758995123962393	0.012051541023201261
	GO:0033004	negative regulation of mast cell activation	10	7	2.177808944989871	3.214239713774597	0.0014758995123962393	0.012051541023201261
	GO:0010713	negative regulation of collagen metabolic process	10	7	2.177808944989871	3.214239713774597	0.0014758995123962393	0.012051541023201261
	GO:1903054	negative regulation of extracellular matrix organization	10	7	2.177808944989871	3.214239713774597	0.0014758995123962393	0.012051541023201261
	GO:0051024	positive regulation of immunoglobulin secretion	10	7	2.177808944989871	3.214239713774597	0.0014758995123962393	0.012051541023201261
	GO:0060340	positive regulation of type I interferon-mediated signaling pathway	10	7	2.177808944989871	3.214239713774597	0.0014758995123962393	0.012051541023201261
	GO:0072540	T-helper 17 cell lineage commitment	10	7	2.177808944989871	3.214239713774597	0.0014758995123962393	0.012051541023201261
	GO:0051046	regulation of secretion	637	170	138.72642979585476	1.2254333961464041	0.0014934873645697788	0.012105478958846321
	GO:0032691	negative regulation of interleukin-1 beta production	15	9	3.266713417484806	2.755062611806798	0.0014937895848774474	0.012105478958846321
	GO:0070230	positive regulation of lymphocyte apoptotic process	15	9	3.266713417484806	2.755062611806798	0.0014937895848774474	0.012105478958846321
	GO:0042832	defense response to protozoan	15	9	3.266713417484806	2.755062611806798	0.0014937895848774474	0.012105478958846321
	GO:1901739	regulation of myoblast fusion	15	9	3.266713417484806	2.755062611806798	0.0014937895848774474	0.012105478958846321
	GO:0043011	myeloid dendritic cell differentiation	15	9	3.266713417484806	2.755062611806798	0.0014937895848774474	0.012105478958846321
	GO:0072160	nephron tubule epithelial cell differentiation	15	9	3.266713417484806	2.755062611806798	0.0014937895848774474	0.012105478958846321
	GO:0043373	CD4-positive, alpha-beta T cell lineage commitment	15	9	3.266713417484806	2.755062611806798	0.0014937895848774474	0.012105478958846321
	GO:2001234	negative regulation of apoptotic signaling pathway	189	59	41.16058906030856	1.433410000851861	0.0015104206987603952	0.01222870795920916
	GO:0019886	antigen processing and presentation of exogenous peptide antigen via MHC class II	89	32	19.382499610409848	1.650973849771864	0.001515695267763184	0.012248302060210587
	GO:0051983	regulation of chromosome segregation	89	32	19.382499610409848	1.650973849771864	0.001515695267763184	0.012248302060210587
	GO:0048872	homeostasis of number of cells	216	66	47.04067321178121	1.4030411449016098	0.0015225896422239593	0.012290864556554485
	GO:0010564	regulation of cell cycle process	604	162	131.5396602773882	1.2315677238209193	0.0015238266008126278	0.012290864556554485
	GO:0031571	mitotic G1 DNA damage checkpoint	58	23	12.63129188094125	1.8208747146998951	0.0015475900811339205	0.012459116394269517
	GO:0044819	mitotic G1/S transition checkpoint	58	23	12.63129188094125	1.8208747146998951	0.0015475900811339205	0.012459116394269517
	GO:0015718	monocarboxylic acid transport	118	40	25.698145550880476	1.5565325490433886	0.001569646554526516	0.012624842297044574
	GO:0044772	mitotic cell cycle phase transition	444	123	96.69471715755026	1.2720446743702558	0.0016057156527002903	0.01290285742647368
	GO:0050728	negative regulation of inflammatory response	100	35	21.778089449898708	1.6071198568872986	0.0016102289084107824	0.01291493877755265
	GO:0006024	glycosaminoglycan biosynthetic process	100	35	21.778089449898708	1.6071198568872986	0.0016102289084107824	0.01291493877755265
	GO:0045930	negative regulation of mitotic cell cycle	232	70	50.525167523765	1.3854481524890507	0.001614966120745187	0.012940839634206532
	GO:0070482	response to oxygen levels	295	86	64.24536387720119	1.3386179921773143	0.0016222664673253284	0.01298721158823318
	GO:0007015	actin filament organization	339	97	73.82772323515663	1.3138695838016685	0.0016403817872432391	0.013119996736366709
	GO:0019725	cellular homeostasis	756	198	164.64235624123424	1.2026066956299513	0.0016916429338307282	0.013517392605340139
	GO:0061035	regulation of cartilage development	55	22	11.977949197444289	1.8367084078711986	0.0017014027165234147	0.013582733128561808
	GO:1901654	response to ketone	167	53	36.36940938133084	1.4572686469636755	0.001707195825719987	0.013616314662015733
	GO:0010718	positive regulation of epithelial to mesenchymal transition	42	18	9.146797568957457	1.9679018655762843	0.001753544454821121	0.013972997689205999
	GO:0001837	epithelial to mesenchymal transition	115	39	25.044802867383513	1.5572093023255813	0.0017674851733313623	0.014071018327949675
	GO:0000070	mitotic sister chromatid segregation	141	46	30.70710612435718	1.4980245879800556	0.001802192066002406	0.014313774795110545
	GO:0007569	cell aging	97	34	21.124746766401746	1.6094867491654832	0.0018108481619727446	0.014313774795110545
	GO:0019731	antibacterial humoral response	18	10	3.9200561009817676	2.5509838998211087	0.0018113213035994002	0.014313774795110545
	GO:0060602	branch elongation of an epithelium	18	10	3.9200561009817676	2.5509838998211087	0.0018113213035994002	0.014313774795110545
	GO:0032660	regulation of interleukin-17 production	18	10	3.9200561009817676	2.5509838998211087	0.0018113213035994002	0.014313774795110545
	GO:0060142	regulation of syncytium formation by plasma membrane fusion	18	10	3.9200561009817676	2.5509838998211087	0.0018113213035994002	0.014313774795110545
	GO:0033630	positive regulation of cell adhesion mediated by integrin	18	10	3.9200561009817676	2.5509838998211087	0.0018113213035994002	0.014313774795110545
	GO:0043586	tongue development	18	10	3.9200561009817676	2.5509838998211087	0.0018113213035994002	0.014313774795110545
	GO:0043405	regulation of MAP kinase activity	304	88	66.20539192769208	1.3291968741173146	0.0018150732235528988	0.014330228523027578
	GO:0010212	response to ionizing radiation	130	43	28.31151628486832	1.5188165680473373	0.0018518205635483787	0.014606915511371494
	GO:0035136	forelimb morphogenesis	39	17	8.493454885460496	2.001541213705793	0.0018694904079528119	0.014678835023834429
	GO:0002204	somatic recombination of immunoglobulin genes involved in immune response	39	17	8.493454885460496	2.001541213705793	0.0018694904079528119	0.014678835023834429
	GO:0002208	somatic diversification of immunoglobulins involved in immune response	39	17	8.493454885460496	2.001541213705793	0.0018694904079528119	0.014678835023834429
	GO:0045190	isotype switching	39	17	8.493454885460496	2.001541213705793	0.0018694904079528119	0.014678835023834429
	GO:0031952	regulation of protein autophosphorylation	39	17	8.493454885460496	2.001541213705793	0.0018694904079528119	0.014678835023834429
	GO:0051172	negative regulation of nitrogen compound metabolic process	1905	464	414.8726040205704	1.1184156184412546	0.0018843450885062119	0.014781946571810155
	GO:1904019	epithelial cell apoptotic process	83	30	18.075814243415927	1.6596762721727698	0.0019070829227931796	0.014935527369009067
	GO:0007548	sex differentiation	210	64	45.733987844787286	1.3993968821875797	0.0019074036351006685	0.014935527369009067
	GO:0044703	multi-organism reproductive process	699	184	152.22884525479196	1.2087065345075125	0.0019126159869422565	0.014962689516808065
	GO:0006690	icosanoid metabolic process	76	28	16.55134798192302	1.6917051125129459	0.0019183769981119259	0.014994090526226363
	GO:0002921	negative regulation of humoral immune response	8	6	1.7422471559918966	3.4438282647584972	0.0019714650150591817	0.015242443927241348
	GO:0062043	positive regulation of cardiac epithelial to mesenchymal transition	8	6	1.7422471559918966	3.4438282647584972	0.0019714650150591817	0.015242443927241348
	GO:1905005	regulation of epithelial to mesenchymal transition involved in endocardial cushion formation	8	6	1.7422471559918966	3.4438282647584972	0.0019714650150591817	0.015242443927241348
	GO:0090594	inflammatory response to wounding	8	6	1.7422471559918966	3.4438282647584972	0.0019714650150591817	0.015242443927241348
	GO:0002866	positive regulation of acute inflammatory response to antigenic stimulus	8	6	1.7422471559918966	3.4438282647584972	0.0019714650150591817	0.015242443927241348
	GO:0002883	regulation of hypersensitivity	8	6	1.7422471559918966	3.4438282647584972	0.0019714650150591817	0.015242443927241348
	GO:0002430	complement receptor mediated signaling pathway	8	6	1.7422471559918966	3.4438282647584972	0.0019714650150591817	0.015242443927241348
	GO:0060556	regulation of vitamin D biosynthetic process	8	6	1.7422471559918966	3.4438282647584972	0.0019714650150591817	0.015242443927241348
	GO:0032621	interleukin-18 production	8	6	1.7422471559918966	3.4438282647584972	0.0019714650150591817	0.015242443927241348
	GO:0001787	natural killer cell proliferation	8	6	1.7422471559918966	3.4438282647584972	0.0019714650150591817	0.015242443927241348
	GO:0072608	interleukin-10 secretion	8	6	1.7422471559918966	3.4438282647584972	0.0019714650150591817	0.015242443927241348
	GO:0031665	negative regulation of lipopolysaccharide-mediated signaling pathway	8	6	1.7422471559918966	3.4438282647584972	0.0019714650150591817	0.015242443927241348
	GO:0030326	embryonic limb morphogenesis	112	38	24.39146018388655	1.5579223102478916	0.0019906023350648727	0.01536272413626505
	GO:0035113	embryonic appendage morphogenesis	112	38	24.39146018388655	1.5579223102478916	0.0019906023350648727	0.01536272413626505
	GO:0002691	regulation of cellular extravasation	21	11	4.573398784478728	2.405213391259903	0.002013844969240841	0.015459923211942304
	GO:0001539	cilium or flagellum-dependent cell motility	21	11	4.573398784478728	2.405213391259903	0.002013844969240841	0.015459923211942304
	GO:0060285	cilium-dependent cell motility	21	11	4.573398784478728	2.405213391259903	0.002013844969240841	0.015459923211942304
	GO:0034138	toll-like receptor 3 signaling pathway	21	11	4.573398784478728	2.405213391259903	0.002013844969240841	0.015459923211942304
	GO:0002230	positive regulation of defense response to virus by host	21	11	4.573398784478728	2.405213391259903	0.002013844969240841	0.015459923211942304
	GO:0035690	cellular response to drug	309	89	67.29429640018701	1.3225489344703614	0.002018056333244145	0.015459923211942304
	GO:0032970	regulation of actin filament-based process	317	91	69.0365435561789	1.318142469371286	0.002018469289045033	0.015459923211942304
	GO:0001707	mesoderm formation	59	23	12.849072775440238	1.7900124313998969	0.002021211121393529	0.015459923211942304
	GO:0044783	G1 DNA damage checkpoint	59	23	12.849072775440238	1.7900124313998969	0.002021211121393529	0.015459923211942304
	GO:0031670	cellular response to nutrient	59	23	12.849072775440238	1.7900124313998969	0.002021211121393529	0.015459923211942304
	GO:0030890	positive regulation of B cell proliferation	33	15	7.186769518466574	2.08716864530818	0.002065292235998495	0.015768983958486728
	GO:0006336	DNA replication-independent nucleosome assembly	33	15	7.186769518466574	2.08716864530818	0.002065292235998495	0.015768983958486728
	GO:0008584	male gonad development	105	36	22.866993922393643	1.5743214924610271	0.0021008416121085505	0.015997713145621633
	GO:0032355	response to estradiol	105	36	22.866993922393643	1.5743214924610271	0.0021008416121085505	0.015997713145621633
	GO:0045598	regulation of fat cell differentiation	105	36	22.866993922393643	1.5743214924610271	0.0021008416121085505	0.015997713145621633
	GO:0010948	negative regulation of cell cycle process	246	73	53.57410004675082	1.3625987172215193	0.002118593317456896	0.01607373322157502
	GO:0010543	regulation of platelet activation	24	12	5.22674146797569	2.2958855098389983	0.002120189467119893	0.01607373322157502
	GO:0070528	protein kinase C signaling	24	12	5.22674146797569	2.2958855098389983	0.002120189467119893	0.01607373322157502
	GO:0003180	aortic valve morphogenesis	24	12	5.22674146797569	2.2958855098389983	0.002120189467119893	0.01607373322157502
	GO:0040020	regulation of meiotic nuclear division	24	12	5.22674146797569	2.2958855098389983	0.002120189467119893	0.01607373322157502
	GO:0046006	regulation of activated T cell proliferation	30	14	6.533426834969612	2.1428264758497315	0.002128175070049254	0.016077463425319276
	GO:1902042	negative regulation of extrinsic apoptotic signaling pathway via death domain receptors	30	14	6.533426834969612	2.1428264758497315	0.002128175070049254	0.016077463425319276
	GO:0055069	zinc ion homeostasis	30	14	6.533426834969612	2.1428264758497315	0.002128175070049254	0.016077463425319276
	GO:0045911	positive regulation of DNA recombination	30	14	6.533426834969612	2.1428264758497315	0.002128175070049254	0.016077463425319276
	GO:0072503	cellular divalent inorganic cation homeostasis	374	105	81.45005454262116	1.2891335750432877	0.0021437279916241003	0.016180715588494307
	GO:0032733	positive regulation of interleukin-10 production	27	13	5.880084151472651	2.2108527131782942	0.002151824210250508	0.01619908365997356
	GO:0035456	response to interferon-beta	27	13	5.880084151472651	2.2108527131782942	0.002151824210250508	0.01619908365997356
	GO:0040036	regulation of fibroblast growth factor receptor signaling pathway	27	13	5.880084151472651	2.2108527131782942	0.002151824210250508	0.01619908365997356
	GO:2000401	regulation of lymphocyte migration	46	19	10.017921146953405	1.8966010733452594	0.0022221557863391084	0.016681415047285826
	GO:1901741	positive regulation of myoblast fusion	13	8	2.831151628486832	2.8257052428787666	0.002225614102673301	0.016681415047285826
	GO:0030852	regulation of granulocyte differentiation	13	8	2.831151628486832	2.8257052428787666	0.002225614102673301	0.016681415047285826
	GO:0035723	interleukin-15-mediated signaling pathway	13	8	2.831151628486832	2.8257052428787666	0.002225614102673301	0.016681415047285826
	GO:0071350	cellular response to interleukin-15	13	8	2.831151628486832	2.8257052428787666	0.002225614102673301	0.016681415047285826
	GO:0071496	cellular response to external stimulus	290	84	63.156459404706254	1.3300302263894885	0.0022294068027730596	0.016695261065792666
	GO:0071236	cellular response to antibiotic	124	41	27.004830917874397	1.51824686940966	0.0023493210373332074	0.017570138961237974
	GO:0031099	regeneration	154	49	33.53825775284401	1.461018051715726	0.0023503285396762053	0.017570138961237974
	GO:0090130	tissue migration	251	74	54.66300451924575	1.353749224924987	0.002394742753304868	0.017588444475176032
	GO:0016101	diterpenoid metabolic process	70	26	15.244662614929096	1.7055149501661129	0.0023993378542238597	0.017588444475176032
	GO:0060056	mammary gland involution	6	5	1.3066853669939225	3.8264758497316635	0.002399914761178179	0.017588444475176032
	GO:2000551	regulation of T-helper 2 cell cytokine production	6	5	1.3066853669939225	3.8264758497316635	0.002399914761178179	0.017588444475176032
	GO:0072161	mesenchymal cell differentiation involved in kidney development	6	5	1.3066853669939225	3.8264758497316635	0.002399914761178179	0.017588444475176032
[truncated: 322 more rows]

## Sheet: Astro vs Oligo
	GSEA
[truncated: 1,015 more rows]
